# Supplementary material for: Theta-phase locking of single neurons during human spatial memory
Source: Nat Commun. 2025 Aug 11;16:7402. doi: 10.1038/s41467-025-62553-9 (PMC12339722; doi:10.1038/s41467-025-62553-9)
Supplement: Supplementary file 4 — Source Data [file 41467_2025_62553_MOESM4_ESM.xlsx]

## Sheet: Fig_1c
average object recall performance		first half object recall performance	second half object recall performance
0.272727		0.294118	0.25
0.380952		0.28125	0.483871
0.45614		0.344828	0.571429
0.535714		0.428571	0.642857
0.298507		0.205882	0.393939
0.26		0.16	0.36
0.652778		0.611111	0.694444
0.731343		0.882353	0.575758
0.680556		0.472222	0.888889
0.816901		0.833333	0.8
0.3		0.342857	0.257143
0.394366		0.333333	0.457143
0.568182		0.454545	0.681818
0.473684		0.448276	0.5
0.613636		0.636364	0.590909
0.342857		0.257143	0.428571
0.318841		0.257143	0.382353
0.478873		0.5	0.457143
0.441176		0.470588	0.411765
0.545455		0.454545	0.636364
0.25		0.294118	0.205882
0.774648		0.722222	0.828571
0.6		0.457143	0.742857
0.362069		0.275862	0.448276
0.308824		0.0882353	0.529412
0.823529		0.823529	0.823529
0.695652		0.6	0.794118

## Sheet: Fig_1e
average location recall performance		first half location recall performance	second half location recall performance
0.189624		0.391152	0.632884
0.932645		0.715149	0.792761
0.87911		0.695514	0.690805
0.106701		0.661653	0.907678
0.107288		0.654411	0.782446
0.080485		0.652533	0.549808
0.10027		0.738394	0.824405
0.920403		0.794485	0.848236
0.348393		0.855437	0.932678
0.168496		0.962474	0.970325
0.399665		0.470113	0.530626
0.810972		0.650252	0.652112
0.094368		0.763704	0.730892
0.312271		0.70049	0.825655
0.416588		0.893408	0.744235
0.574989		0.763568	0.853967
0.527747		0.637434	0.632987
0.881912		0.664206	0.768087
0.507285		0.788349	0.721527
0.990303		0.784698	0.852784
0.045145		0.617259	0.557109
0.968818		0.947218	0.955845
0.554327		0.772938	0.835728
0.918719		0.546183	0.660705
0.324251		0.468704	0.548775
0.548092		0.833251	0.89787
0.07896		0.86357	0.88199
0.736016
0.888856
0.947842
0.325213
0.520605
0.931129
0.932242
0.939518
0.176729
0.879288
0.916995
0.776762
0.914391
0.886039
0.674143
0.928008
0.821427
0.186633
0.996166
0.174434
0.174945
0.299877
0.573359
0.947813
0.967031
0.983748
0.964297
0.987937
0.704135
0.990229
0.930818
0.590587
0.945752
0.877324
0.986468
0.779625
0.913204
0.298071
0.96528
0.923447
0.648653
0.705431
0.967789
0.967447
0.878856
0.812191
0.913996
0.858194
0.981233
0.986202
0.854593
0.139623
0.19988
0.250256
0.41827
0.276151
0.977
0.948378
0.765313
0.408555
0.988868
0.928111
0.893715
0.966912
0.998762
0.198885
0.146035
0.825652
0.704005
0.9609
0.918325
0.401879
0.934313
0.631993
0.337929
0.639877
0.156451
0.181589
0.890636
0.499755
0.902397
0.868167
0.79479
0.586329
0.812372
0.978442
0.785814
0.959413
0.964847
0.53036
0.79768
0.80645
0.661166
0.607785
0.223165
0.785
0.805738
0.913607
0.980187
0.974108
0.907907
0.195218
0.186683
0.614595
0.746304
0.172122
0.519511
0.767544
0.826925
0.90329
0.931972
0.510234
0.976722
0.993442
0.967722
0.900064
0.99865
0.866476
0.995935
0.9821
0.946391
0.984293
0.901851
0.75208
0.899523
0.861093
0.425964
0.969112
0.983382
0.837808
0.962244
0.948709
0.32572
0.818987
0.97566
0.884038
0.975395
0.616167
0.285169
0.520013
0.856485
0.832976
0.216035
0.48097
0.721128
0.956544
0.956388
0.253835
0.323694
0.890504
0.612733
0.31873
0.806924
0.540374
0.904856
0.954087
0.652916
0.418584
0.570181
0.406904
0.370671
0.932426
0.239614
0.988743
0.996657
0.770277
0.711544
0.920736
0.773959
0.996927
0.916544
0.924787
0.864384
0.484878
0.975793
0.85736
0.432468
0.993079
0.884836
0.837933
0.621563
0.92879
0.751805
0.983709
0.77721
0.979047
0.97897
0.692378
0.40672
0.987246
0.81285
0.195883
0.38369
0.211451
0.314178
0.304635
0.995712
0.929634
0.476555
0.661103
0.86666
0.896349
0.424203
0.396703
0.384236
0.986285
0.581823
0.723344
0.17747
0.821759
0.781234
0.738232
0.295079
0.690672
0.272096
0.870562
0.447789
0.511902
0.243341
0.972825
0.765114
0.567666
0.301012
0.38291
0.10087
0.769687
0.660893
0.952432
0.929488
0.906187
0.816983
0.307577
0.757376
0.957598
0.969829
0.932642
0.29022
0.759117
0.905114
0.986954
0.973022
0.985831
0.770117
0.967302
0.999003
0.65877
0.862818
0.756824
0.922001
0.870031
0.747691
0.91713
0.996445
0.982509
0.94634
0.837984
0.872673
0.715122
0.403057
0.963452
0.893511
0.944554
0.467593
0.962312
0.846471
0.573984
0.678138
0.961502
0.85324
0.805829
0.99305
0.910649
0.869628
0.958364
0.86592
0.96597
0.627086
0.99236
0.723971
0.732973
0.978476
0.644391
0.548515
0.44484
0.973957
0.949932
0.977979
0.322443
0.412688
0.594128
0.986241
0.381953
0.994034
0.980964
0.940365
0.848104
0.957625
0.862843
0.969665
0.954011
0.976859
0.992505
0.955056
0.189341
0.990446
0.999474
0.868674
0.86077
0.994779
0.950911
0.897424
0.939411
0.973231
0.856158
0.176825
0.135603
0.894495
0.987512
0.94377
0.938266
0.722673
0.912787
0.689087
0.953376
0.91621
0.966991
0.74375
0.928723
0.186324
0.17524
0.956927
0.977547
0.975314
0.958244
0.986677
0.995188
0.961724
0.998464
0.986204
0.981145
0.839678
0.995607
0.850412
0.872198
0.99194
0.981311
0.950445
0.852426
0.879198
0.989535
0.845952
0.957667
0.724338
0.988074
0.956099
0.936001
0.808197
0.902528
0.995865
0.99843
0.996803
0.922102
0.990742
0.953943
0.910918
0.982822
0.909784
0.959153
0.838451
0.988909
0.887226
0.984413
0.972775
0.990542
0.973577
0.956593
0.977743
0.946714
0.969854
0.970283
0.892213
0.994249
0.973126
0.931992
0.997016
0.991554
0.882925
0.986555
0.991627
0.98891
0.99624
0.989317
0.989052
0.980877
0.975875
0.915663
0.927813
0.99088
0.923057
0.976646
0.947738
0.986582
0.96625
0.985073
0.939807
0.995202
0.995446
0.983459
0.983095
0.886916
0.996162
0.974931
0.99802
0.976601
0.999358
0.995167
0.98718
0.345942
0.369565
0.838681
0.962887
0.103516
0.950992
0.975258
0.416926
0.779647
0.10258
0.046247
0.85863
0.212153
0.008049
0.142547
0.158525
0.267595
0.894802
0.264706
0.183346
0.338508
0.178686
0.815222
0.99778
0.540041
0.983001
0.25042
0.264872
0.955956
0.896695
0.678941
0.542513
0.909912
0.854285
0.935667
0.981466
0.237815
0.076725
0.363357
0.085256
0.194306
0.069807
0.716249
0.072434
0.004684
0.094134
0.795891
0.960273
0.645543
0.695447
0.738656
0.241286
0.669198
0.537965
0.436769
0.269432
0.943196
0.969536
0.636613
0.625224
0.965252
0.456069
0.992289
0.62922
0.764469
0.275444
0.234575
0.991501
0.315395
0.978453
0.964172
0.795256
0.848019
0.228912
0.749399
0.539813
0.583028
0.916156
0.935037
0.996036
0.582418
0.740321
0.793861
0.963636
0.297491
0.316077
0.533916
0.26159
0.955439
0.535314
0.9908
0.484722
0.826981
0.882928
0.400539
0.14724
0.740138
0.372234
0.854972
0.992794
0.162353
0.980403
0.670301
0.796555
0.442894
0.44554
0.938838
0.893347
0.872011
0.975061
0.90408
0.987114
0.630571
0.549021
0.525038
0.641064
0.967753
0.648912
0.942025
0.300165
0.509142
0.833633
0.915529
0.725874
0.833681
0.895369
0.945275
0.651958
0.945827
0.667475
0.943633
0.934568
0.809241
0.967902
0.392318
0.432015
0.162182
0.813401
0.895371
0.758403
0.997641
0.807796
0.162607
0.840508
0.160738
0.965729
0.947857
0.891407
0.995861
0.997699
0.833452
0.675953
0.925749
0.902381
0.923228
0.969496
0.970479
0.775675
0.949253
0.586022
0.90335
0.596926
0.821297
0.195708
0.880773
0.761993
0.991241
0.982445
0.605244
0.987325
0.91593
0.988333
0.995501
0.955928
0.747591
0.880357
0.959419
0.85563
0.927414
0.973302
0.899502
0.977003
0.434625
0.805545
0.399652
0.966833
0.910231
0.526666
0.296045
0.624381
0.920241
0.757848
0.987685
0.884406
0.183602
0.998345
0.365041
0.953538
0.722231
0.98262
0.817934
0.994774
0.971006
0.995807
0.145179
0.335309
0.903111
0.959129
0.9605
0.306207
0.833454
0.947778
0.279313
0.918939
0.698668
0.992077
0.952543
0.91958
0.986355
0.321197
0.86362
0.813816
0.898697
0.997697
0.84662
0.744474
0.507572
0.993605
0.648881
0.976812
0.960461
0.981878
0.721505
0.894223
0.997253
0.968139
0.98115
0.971649
0.975152
0.567311
0.904441
0.907093
0.647899
0.946696
0.673561
0.934402
0.648903
0.595374
0.059133
0.031865
0.890233
0.931854
0.870066
0.535442
0.413027
0.157256
0.468807
0.525711
0.633767
0.939614
0.744943
0.326618
0.036694
0.937584
0.997528
0.811533
0.825901
0.988882
0.414229
0.929897
0.595333
0.533585
0.183962
0.470445
0.973257
0.867247
0.266049
0.178562
0.959507
0.79909
0.894075
0.25971
0.880571
0.793297
0.77513
0.556835
0.198926
0.400855
0.697287
0.812154
0.846862
0.868031
0.669772
0.230944
0.643893
0.959456
0.501421
0.952902
0.555902
0.585648
0.504975
0.61606
0.913538
0.881036
0.065773
0.749656
0.100152
0.103748
0.604562
0.90279
0.996184
0.878436
0.781371
0.777151
0.993532
0.813005
0.520385
0.972619
0.612661
0.74436
0.865611
0.890214
0.609817
0.962451
0.901855
0.504191
0.925209
0.94627
0.989075
0.818619
0.903193
0.729452
0.206949
0.500754
0.965248
0.295213
0.677464
0.816525
0.968177
0.84325
0.974971
0.782567
0.998585
0.828917
0.387251
0.800247
0.266174
0.851077
0.841584
0.978542
0.671858
0.967334
0.973321
0.921556
0.98366
0.832427
0.745541
0.849933
0.862907
0.488468
0.365366
0.856847
0.999118
0.9353
0.868729
0.955892
0.648291
0.618153
0.574947
0.795949
0.841256
0.968966
0.732064
0.378932
0.806966
0.788163
0.957981
0.991526
0.243593
0.127208
0.947934
0.999442
0.944293
0.243764
0.483676
0.313112
0.905194
0.769468
0.888537
0.936418
0.869308
0.797093
0.892708
0.561201
0.644969
0.753329
0.953762
0.925317
0.951972
0.736236
0.861717
0.302258
0.673586
0.919249
0.84525
0.913012
0.647674
0.739113
0.981329
0.813505
0.987813
0.936137
0.931238
0.041537
0.758203
0.507846
0.934356
0.940328
0.80956
0.996692
0.680862
0.340522
0.903657
0.892316
0.732869
0.939321
0.892379
0.989176
0.887766
0.684943
0.967417
0.766536
0.994845
0.898869
0.984548
0.421017
0.267749
0.99552
0.949156
0.84019
0.970085
0.878059
0.99621
0.994329
0.991034
0.932191
0.944191
0.970284
0.569732
0.86272
0.45815
0.835542
0.610409
0.925643
0.904351
0.23446
0.149072
0.763181
0.109382
0.213471
0.154016
0.990403
0.840266
0.779313
0.361759
0.854337
0.765443
0.698678
0.957777
0.789628
0.466502
0.242361
0.975872
0.536254
0.123235
0.184228
0.382222
0.473859
0.678804
0.470107
0.987019
0.467358
0.310591
0.724911
0.945316
0.965629
0.957554
0.491618
0.495837
0.467552
0.879695
0.125081
0.615537
0.891542
0.169077
0.433144
0.31528
0.632123
0.830408
0.467099
0.813861
0.988949
0.929123
0.917161
0.654679
0.929018
0.993608
0.987246
0.959433
0.94139
0.889002
0.971897
0.966082
0.959612
0.978841
0.99536
0.967639
0.983972
0.980922
0.995486
0.960904
0.965645
0.986815
0.96878
0.995034
0.986394
0.871931
0.972117
0.952685
0.992029
0.988375
0.978333
0.982416
0.859165
0.973899
0.912337
0.922772
0.985561
0.987277
0.891796
0.979886
0.988038
0.951061
0.960644
0.856727
0.998273
0.985408
0.990562
0.972599
0.28319
0.288257
0.189106
0.63603
0.838005
0.89016
0.942848
0.987373
0.999401
0.937874
0.046681
0.765929
0.696238
0.856527
0.940908
0.947433
0.902675
0.719461
0.939259
0.8439
0.938815
0.987205
0.904769
0.843134
0.998273
0.701473
0.998085
0.3032
0.915811
0.885575
0.923889
0.804321
0.989147
0.562566
0.737255
0.682935
0.846611
0.729723
0.9205
0.861416
0.827027
0.927173
0.964535
0.867033
0.834667
0.935334
0.818224
0.984876
0.920717
0.951109
0.878269
0.667568
0.8576
0.681945
0.311401
0.413943
0.066635
0.095764
0.973727
0.34557
0.033824
0.272703
0.512522
0.953439
0.463899
0.094506
0.893461
0.396494
0.823171
0.405233
0.843269
0.866146
0.711117
0.688058
0.919693
0.443005
0.821941
0.57274
0.382397
0.718364
0.979831
0.938485
0.770611
0.78887
0.69079
0.93461
0.908292
0.634127
0.038092
0.067144
0.807321
0.967594
0.687008
0.04504
0.721012
0.671186
0.265294
0.704291
0.955789
0.172408
0.600417
0.437183
0.08071
0.099656
0.687091
0.917904
0.938971
0.169342
0.01194
0.942042
0.114247
0.68885
0.603869
0.99633
0.73713
0.067105
0.026966
0.160806
0.782803
0.033104
0.881687
0.11037
0.792299
0.941352
0.883508
0.032287
0.534374
0.590534
0.98459
0.755471
0.446929
0.296304
0.799055
0.8627
0.244583
0.993601
0.22168
0.090434
0.751698
0.162344
0.677985
0.075513
0.762983
0.936942
0.284127
0.241859
0.715441
0.18955
0.80123
0.994712
0.725829
0.53327
0.311478
0.965405
0.454273
0.929161
0.902134
0.975895
0.983952
0.957075
0.993483
0.986468
0.925824
0.997396
0.860511
0.953704
0.958666
0.980583
0.181891
0.461545
0.984532
0.957385
0.938925
0.949198
0.983626
0.979902
0.842008
0.925773
0.979559
0.922809
0.933797
0.976917
0.985898
0.947089
0.961265
0.956007
0.298425
0.94903
0.975867
0.693484
0.44522
0.998207
0.997452
0.985104
0.790012
0.906127
0.974961
0.964674
0.999878
0.971532
0.568954
0.380641
0.137278
0.930699
0.983856
0.932144
0.89645
0.998196
0.958799
0.821101
0.936242
0.972861
0.842896
0.945965
0.992325
0.818142
0.906444
0.969335
0.919023
0.888179
0.928379
0.77748
0.983427
0.980615
0.983463
0.999927
0.964041
0.972708
0.959722
0.973661
0.964944
0.814694
0.956748
0.993002
0.9536
0.918237
0.949333
0.994268
0.915665
0.984791
0.993123
0.985297
0.954966
0.951265
0.219535
0.281282
0.980765
0.70915
0.988506
0.998112
0.672329

## Sheet: Fig_2a
time in ms	mean unit 1 (µV)	std unit 1 (µV)	mean unit 2 (µV)	std unit 2 (µV)		time (ms)	signal (µV)	threshold (µV)
0	15.1939	7.57346	4.37639	7.49969		0.6	-1.44	-34.2279
0.0333333	15.1344	7.48657	4.31519	7.40448		1.2	4.978
0.0666667	15.023	7.42608	4.20162	7.35885		1.8	-3.765
0.1	14.8069	7.41266	4.00479	7.34524		2.4	7.963
0.133333	14.4934	7.41802	3.77881	7.35094		3	3.722
0.166667	14.0908	7.39594	3.62319	7.35076		3.6	-7.475
0.2	13.628	7.35485	3.50422	7.38423		4.2	-1.693
0.233333	13.1591	7.3562	3.33632	7.43377		4.8	7.202
0.266667	12.87	7.47515	3.08182	7.47119		5.4	1.875
0.3	12.871	7.75172	2.76246	7.49834		6	0.187
0.333333	12.6249	8.07835	2.33038	7.59214		6.6	-1.027
0.366667	10.4184	8.24142	1.33611	7.72112		7.2	3.164
0.4	3.63371	8.44728	-1.07307	7.97494		7.8	-1.675
0.433333	-9.75001	9.39219	-5.70875	8.74711		8.4	-11.776
0.466667	-30.1211	10.4017	-12.9715	9.80301		9	11.707
0.5	-56.9154	9.9349	-22.8533	9.85691		9.6	2.603
0.533333	-89.3535	7.9807	-34.6565	8.20583		10.2	13.376
0.566667	-124.163	6.93425	-46.4425	6.4459		10.8	-26.468
0.6	-152.593	8.38186	-55.1985	6.74175		11.4	19.47
0.633333	-163.629	9.41532	-58.3243	7.33518		12	3.945
0.666667	-153.211	8.43383	-55.6526	6.80414		12.6	-12.376
0.7	-128.863	6.99175	-49.6983	6.26168		13.2	-2.489
0.733333	-103.179	6.83449	-43.5561	6.70163		13.8	-18.209
0.766667	-84.0858	7.15306	-38.691	7.37766		14.4	-2.169
0.8	-72.0262	7.24991	-34.7925	7.71612		15	-37.363
0.833333	-63.7995	7.25266	-31.0116	7.71355		15.6	0.512
0.866667	-56.7136	7.2367	-27.1265	7.59261		16.2	2.352
0.9	-49.8273	7.19233	-23.38	7.51697		16.8	5.9
0.933333	-43.232	7.11631	-19.8872	7.51394		17.4	-5.1
0.966667	-37.1768	7.06641	-16.4912	7.5177		18	0.603
1	-31.7547	7.05321	-13.1774	7.54103		18.6	-13.691
1.03333	-26.8951	7.05945	-10.0592	7.59015		19.2	6.108
1.06667	-22.4289	7.08599	-7.16103	7.64126		19.8	-5.025
1.1	-18.0538	7.09667	-4.44155	7.68901		20.4	6.149
1.13333	-13.4567	7.10213	-1.77766	7.68556		21	-2.655
1.16667	-8.40977	7.13971	0.815343	7.62587		21.6	-6.106
1.2	-2.89361	7.20036	3.21432	7.59054		22.2	-6.366
1.23333	2.91623	7.25425	5.31373	7.5807		22.8	2.851
1.26667	8.77201	7.32177	7.12866	7.53629		23.4	1.872
1.3	14.3727	7.40988	8.68721	7.46802		24	1.456
1.33333	19.3539	7.42608	10.0156	7.44462		24.6	9.078
1.36667	23.4314	7.36123	11.1009	7.43848		25.2	-2.764
1.4	26.4546	7.29034	11.9381	7.40658		25.8	3.512
1.43333	28.4969	7.20746	12.5731	7.35903		26.4	6.253
1.46667	29.7463	7.10922	13.1027	7.32494		27	-1.19
1.5	30.4139	7.05242	13.5148	7.27371		27.6	3.838
1.53333	30.6592	7.0698	13.8049	7.22641		28.2	4.402
1.56667	30.626	7.08317	13.9236	7.20245		28.8	4.271
1.6	30.4185	7.07239	13.8495	7.1888		29.4	-3.406
1.63333	30.098	7.05883	13.6644	7.18732		30	-3.07
1.66667	29.6856	7.04573	13.4733	7.18881		30.6	1.727
1.7	29.1693	7.05448	13.3285	7.20347		31.2	-1.654
1.73333	28.5799	7.0719	13.2056	7.24004		31.8	-0.103
1.76667	27.9388	7.08598	13.0572	7.27313		32.4	-2.811
1.8	27.2718	7.10548	12.8431	7.25909		33	-3.651
1.83333	26.5874	7.13196	12.5863	7.23431		33.6	7.797
1.86667	25.8684	7.17995	12.3347	7.23913		34.2	19.333
1.9	25.1309	7.21001	12.0532	7.21832		34.8	1.711
1.93333	24.3858	7.21076	11.7675	7.21696		35.4	-15.193
1.96667	23.6755	7.21851	11.4475	7.28664		36	3.083
2	22.9844	7.2167	11.0864	7.36532		36.6	-7.586
2.03333	22.3306	7.21895	10.6982	7.42486		37.2	3.576
2.06667	21.7111	7.27925	10.2842	7.52316		37.8	-2.803
2.1	21.0839	7.40003	9.80119	7.68122		38.4	4.723
						39	-3.055
						39.6	-1.458
						40.2	-2.842
						40.8	-2.357
						41.4	4.92
						42	3.37
						42.6	-6.036
						43.2	-1.637
						43.8	-2.751
						44.4	9.645
						45	-12.264
						45.6	-4.797
						46.2	-2.418
						46.8	4.015
						47.4	1.746
						48	-4.351
						48.6	3.881
						49.2	-15.068
						49.8	0.447
						50.4	0.674
						51	-9.578
						51.6	2.508
						52.2	0.285
						52.8	-2.401
						53.4	2.795
						54	15.326
						54.6	6.212
						55.2	-4.037
						55.8	-3.042
						56.4	4.386
						57	-1.248
						57.6	-6.137
						58.2	9.332
						58.8	-8.944
						59.4	-3.176
						60	2.637
						60.6	0.823
						61.2	1.295
						61.8	-2.819
						62.4	11.928
						63	-8.05
						63.6	-1.332
						64.2	2.634
						64.8	0.263
						65.4	-0.826
						66	2.682
						66.6	-6.36
						67.2	1.079
						67.8	5.266
						68.4	1.269
						69	4.656
						69.6	-2.8
						70.2	1.684
						70.8	3.844
						71.4	-3.197
						72	-1.824
						72.6	-3.682
						73.2	-2.493
						73.8	-1.59
						74.4	1.547
						75	0.94
						75.6	-6.967
						76.2	2.15
						76.8	8.828
						77.4	-1.477
						78	-0.315
						78.6	-10.123
						79.2	-3.904
						79.8	-8.204
						80.4	1.731
						81	-0.745
						81.6	-0.567
						82.2	5.624
						82.8	-9.08
						83.4	-5.77
						84	9.207
						84.6	13.038
						85.2	-8.577
						85.8	0.642
						86.4	15.977
						87	-4.688
						87.6	-6.06
						88.2	-1.981
						88.8	-7.237
						89.4	-0.528
						90	-5.702
						90.6	5.273
						91.2	-8.213
						91.8	-1.99
						92.4	-2.495
						93	1.021
						93.6	0.226
						94.2	9.776
						94.8	4.623
						95.4	-2.565
						96	-0.09
						96.6	2.376
						97.2	-5.339
						97.8	-0.974
						98.4	-3.943
						99	4.744
						99.6	1.069
						100.2	-9.971
						100.8	-2.641
						101.4	3.051
						102	-5.188
						102.6	6.178
						103.2	4.649
						103.8	-3.327
						104.4	3.28
						105	-16.092
						105.6	0.2
						106.2	3.007
						106.8	-7.309
						107.4	3.509
						108	13.704
						108.6	2.327
						109.2	2.177
						109.8	5.176
						110.4	-10.129
						111	-5.056
						111.6	2.56
						112.2	-2.859
						112.8	2.253
						113.4	-2.12
						114	3.344
						114.6	-8.362
						115.2	-18.39
						115.8	3.356
						116.4	19.052
						117	31.203
						117.6	-133.694
						118.2	18.451
						118.8	19.358
						119.4	-2.642
						120	-10.441
						120.6	-16.015
						121.2	-11.652
						121.8	7.521
						122.4	5.502
						123	6.905
						123.6	-8.307
						124.2	-3.567
						124.8	9.129
						125.4	1.875
						126	-0.492
						126.6	1.864
						127.2	-4.748
						127.8	7.643
						128.4	-1.883
						129	-6.872
						129.6	-0.808
						130.2	-1.908
						130.8	4.679
						131.4	-7.085
						132	-5.415
						132.6	0.57
						133.2	-10.231
						133.8	3.262
						134.4	-5.313
						135	-8.025
						135.6	-8.538
						136.2	8.651
						136.8	3.881
						137.4	6.244
						138	-5.894
						138.6	-0.883
						139.2	-3.846
						139.8	8.016
						140.4	-2.132
						141	-2.03
						141.6	-6.464
						142.2	-2.352
						142.8	9.046
						143.4	1.368
						144	-10.276
						144.6	6.206
						145.2	2.874
						145.8	-8.6
						146.4	-3.4
						147	9.979
						147.6	0.36
						148.2	4.691
						148.8	4.309
						149.4	1.063
						150	-3.616
						150.6	-6.546
						151.2	4.577
						151.8	-1.529
						152.4	8.319
						153	-8.781
						153.6	-12.332
						154.2	8.173
						154.8	9.587
						155.4	-0.192
						156	-8.81
						156.6	-3.962
						157.2	11.065
						157.8	4.121
						158.4	0.96
						159	-2.016
						159.6	-0.736
						160.2	-4.791
						160.8	-6.893
						161.4	-1.11
						162	5.734
						162.6	-2.924
						163.2	-10.952
						163.8	1.723
						164.4	12.542
						165	-18.327
						165.6	-1.754
						166.2	-8.65
						166.8	0.533
						167.4	-7.347
						168	6.349
						168.6	-49.286
						169.2	14.811
						169.8	-1.277
						170.4	2.403
						171	2.307
						171.6	-3.761
						172.2	-4.257
						172.8	4.077
						173.4	-1.027
						174	15.817
						174.6	-3.396
						175.2	-12.356
						175.8	-1.91
						176.4	7.734
						177	8.202
						177.6	-3.839
						178.2	-1.95
						178.8	-3.311
						179.4	5.766
						180	-11.887
						180.6	11.153
						181.2	-0.675
						181.8	-0.373
						182.4	-12.832
						183	2.244
						183.6	1.212
						184.2	9.809
						184.8	-5.318
						185.4	6.541
						186	6.459
						186.6	2.679
						187.2	-0.754
						187.8	3.953
						188.4	-2.604
						189	-5.232
						189.6	-6.731
						190.2	-0.35
						190.8	-12.287
						191.4	3.346
						192	-1.39
						192.6	-14.003
						193.2	-7.361
						193.8	3.35
						194.4	5.338
						195	-11.056
						195.6	-19.389
						196.2	17.703
						196.8	14.632
						197.4	7.308
						198	4.887
						198.6	-4.174
						199.2	4.794
						199.8	6.735
						200.4	4.923
						201	9.377
						201.6	-0.405
						202.2	-2.518
						202.8	-7.091
						203.4	2.036
						204	3.711
						204.6	-1.339
						205.2	-5.087
						205.8	6.596
						206.4	-9.214
						207	4.892
						207.6	-14.038
						208.2	-23.564
						208.8	13.96
						209.4	-11.087
						210	-8.884
						210.6	-10.819
						211.2	-2.621
						211.8	-0.326
						212.4	-2.42
						213	-3.318
						213.6	4.081
						214.2	18.341
						214.8	2.4
						215.4	-16.159
						216	-3.636
						216.6	0.059
						217.2	2.019
						217.8	9.256
						218.4	3.456
						219	0.056
						219.6	-13.381
						220.2	1.689
						220.8	8.222
						221.4	3.358
						222	-3.48
						222.6	-8.546
						223.2	5.925
						223.8	7.324
						224.4	6.246
						225	-13.647
						225.6	5.3
						226.2	-0.971
						226.8	1.388
						227.4	2.925
						228	10.465
						228.6	4.328
						229.2	-6.278
						229.8	-8.227
						230.4	1.148
						231	5.462
						231.6	5.077
						232.2	-7.221
						232.8	-11.998
						233.4	4.108
						234	24.661
						234.6	3.394
						235.2	6.264
						235.8	0.221
						236.4	-0.481
						237	-3.055
						237.6	2.188
						238.2	-3.778
						238.8	9.883
						239.4	4.331
						240	-4.35
						240.6	-3.374
						241.2	2.673
						241.8	4.993
						242.4	0.488
						243	-5.492
						243.6	8.657
						244.2	1.686
						244.8	-5.413
						245.4	9.255
						246	9.079
						246.6	0.944
						247.2	1.361
						247.8	1.763
						248.4	-3.729
						249	-0.123
						249.6	-0.928
						250.2	7.297
						250.8	-1.473
						251.4	-2.511
						252	0.851
						252.6	-5.039
						253.2	-6.095
						253.8	-4.126
						254.4	3.762
						255	-4.56
						255.6	-9.337
						256.2	-9.644
						256.8	-0.103
						257.4	-4.002
						258	2.693
						258.6	-0.76
						259.2	-6.246
						259.8	-13.373
						260.4	4.093
						261	1.31
						261.6	4.123
						262.2	6.278
						262.8	-6.228
						263.4	-8.882
						264	-11.515
						264.6	18.47
						265.2	2.974
						265.8	-5.115
						266.4	-2.799
						267	2.45
						267.6	3.585
						268.2	6.773
						268.8	-6.518
						269.4	-10.648
						270	5.673
						270.6	-3.873
						271.2	2.032
						271.8	-0.144
						272.4	-1.258
						273	-1.075
						273.6	-5.668
						274.2	-0.794
						274.8	4.938
						275.4	-0.94
						276	-12.957
						276.6	2.992
						277.2	0.947
						277.8	-1.612
						278.4	-0.705
						279	15.846
						279.6	1.33
						280.2	-4.153
						280.8	2.247
						281.4	-6.22
						282	4.337
						282.6	3.762
						283.2	-2.567
						283.8	7.954
						284.4	14.268
						285	-11.617
						285.6	2.91
						286.2	-0.837
						286.8	-5.964
						287.4	6.979
						288	-4.286
						288.6	3.102
						289.2	-1.016
						289.8	-2.709
						290.4	4.483
						291	9.671
						291.6	6.472
						292.2	2.217
						292.8	-2.515
						293.4	1.838
						294	5.869
						294.6	-3.444
						295.2	-6.497
						295.8	-2.774
						296.4	4.731
						297	7.8
						297.6	-2.294
						298.2	-3.971
						298.8	-1.439
						299.4	4.078
						300	1.866
						300.6	4.193
						301.2	-0.435
						301.8	3.461
						302.4	9.969
						303	-1.112
						303.6	-5.338
						304.2	-1.74
						304.8	4.986
						305.4	2.074
						306	2.973
						306.6	1.251
						307.2	-7.641
						307.8	11.972
						308.4	-8.574
						309	5.168
						309.6	-3.791
						310.2	3.603
						310.8	-7.452
						311.4	7.472
						312	-2.981
						312.6	-7.372
						313.2	3.308
						313.8	-7.413
						314.4	9.331
						315	-12.07
						315.6	8.596
						316.2	-5.018
						316.8	2.692
						317.4	3.066
						318	4.204
						318.6	-9.101
						319.2	1.76
						319.8	-4.882
						320.4	8.296
						321	-4.488
						321.6	-6.529
						322.2	10.658
						322.8	1.995
						323.4	0.259
						324	-5.814
						324.6	4.078
						325.2	5.663
						325.8	1.665
						326.4	3.933
						327	-2.062
						327.6	0.014
						328.2	-4.784
						328.8	9.484
						329.4	-14.991
						330	2.82
						330.6	-1.607
						331.2	4.229
						331.8	-0.021
						332.4	-8.326
						333	7.372
						333.6	-4.349
						334.2	3.084
						334.8	-1.74
						335.4	-5.999
						336	4.074
						336.6	-8.156
						337.2	9.718
						337.8	-7.589
						338.4	-5.659
						339	0.044
						339.6	6.058
						340.2	8.724
						340.8	-2.506
						341.4	-11.938
						342	-2.27
						342.6	3.202
						343.2	2.951
						343.8	-2.959
						344.4	10.416
						345	-7.208
						345.6	2.7
						346.2	2.543
						346.8	5.326
						347.4	-5.555
						348	6.419
						348.6	2.43
						349.2	-8.742
						349.8	-5.839
						350.4	-1.414
						351	10.058
						351.6	5.728
						352.2	-0.148
						352.8	-1.757
						353.4	-9.066
						354	25.639
						354.6	7.26
						355.2	-12.112
						355.8	-1.509
						356.4	1.823
						357	3.973
						357.6	0.481
						358.2	4.426
						358.8	-1.882
						359.4	-8.845
						360	-3.532
						360.6	5.894
						361.2	7.028
						361.8	2.588
						362.4	-4.522
						363	0.232
						363.6	-10.645
						364.2	5.184
						364.8	-0.28
						365.4	2.96
						366	-4.053
						366.6	6.504
						367.2	-5.855
						367.8	0.855
						368.4	4.382
						369	0.196
						369.6	-6.537
						370.2	-2.503
						370.8	-4.26
						371.4	3.506
						372	-0.773
						372.6	-4.161
						373.2	-5.293
						373.8	-0.936
						374.4	-2.117
						375	-2.976
						375.6	-10.016
						376.2	4.396
						376.8	-5.341
						377.4	11.891
						378	3.148
						378.6	7.577
						379.2	1.091
						379.8	6.023
						380.4	6.944
						381	3.869
						381.6	-9.1
						382.2	0.77
						382.8	-2.534
						383.4	-10.476
						384	-1.46
						384.6	5.561
						385.2	-11.613
						385.8	7.784
						386.4	1.122
						387	13.02
						387.6	-2.49
						388.2	-1.743
						388.8	5.821
						389.4	-1.967
						390	-3.923
						390.6	-5.499
						391.2	-2.913
						391.8	5.446
						392.4	5.796
						393	-4.853
						393.6	-8.006
						394.2	12.26
						394.8	8.713
						395.4	-1.597
						396	1.277
						396.6	-8.556
						397.2	-1.137
						397.8	-7.845
						398.4	-2.796
						399	13.929
						399.6	14.831
						400.2	-9.433
						400.8	-2.363
						401.4	-2.07
						402	-9.004
						402.6	-1.466
						403.2	-3.414
						403.8	11.044
						404.4	31.274
						405	-5.923
						405.6	-10.789
						406.2	35.489
						406.8	5.562
						407.4	-1.629
						408	-1.743
						408.6	-6.009
						409.2	1.344
						409.8	0.743
						410.4	18.793
						411	-1.169
						411.6	3.538
						412.2	0.418
						412.8	4.704
						413.4	1.921
						414	13.663
						414.6	5.766
						415.2	-10.67
						415.8	-6.619
						416.4	7.726
						417	-7.771
						417.6	-0.738
						418.2	3.265
						418.8	-9.414
						419.4	5.262
						420	3.457
						420.6	0.138
						421.2	0.114
						421.8	4.527
						422.4	1.172
						423	1.077
						423.6	-8.23
						424.2	-0.868
						424.8	12.587
						425.4	9.06
						426	-6.116
						426.6	1.98
						427.2	-6.245
						427.8	9.229
						428.4	-10.489
						429	1.924
						429.6	-1.765
						430.2	7.702
						430.8	4.848
						431.4	0.996
						432	-0.316
						432.6	1.72
						433.2	2.762
						433.8	-12.871
						434.4	-2.553
						435	-10.809
						435.6	2.642
						436.2	-2.683
						436.8	-0.435
						437.4	7.76
						438	-0.842
						438.6	-0.65
						439.2	5.435
						439.8	-0.345
						440.4	3.19
						441	-6.423
						441.6	3.281
						442.2	1.598
						442.8	2.843
						443.4	3.075
						444	-5.044
						444.6	15.565
						445.2	2.51
						445.8	0.582
						446.4	9.446
						447	-3.627
						447.6	-5.503
						448.2	7.542
						448.8	-3.604
						449.4	-0.433
						450	-6.117
						450.6	-6.061
						451.2	-5.601
						451.8	2.307
						452.4	6.629
						453	4.62
						453.6	-9.127
						454.2	4.922
						454.8	-2.766
						455.4	-3.695
						456	-0.148
						456.6	-1.245
						457.2	-2.096
						457.8	6.411
						458.4	0.667
						459	-5.046
						459.6	-9.416
						460.2	11.488
						460.8	-2.821
						461.4	7.957
						462	3.146
						462.6	17.3
						463.2	-52.164
						463.8	8.777
						464.4	21.723
						465	-11.809
						465.6	-5.524
						466.2	-8.148
						466.8	-11.669
						467.4	-6.426
						468	9.377
						468.6	-1.655
						469.2	1.495
						469.8	-14.858
						470.4	-5.831
						471	9.818
						471.6	6.747
						472.2	0.636
						472.8	-1.296
						473.4	-4.599
						474	14.211
						474.6	-5.292
						475.2	-1.75
						475.8	3.566
						476.4	1.289
						477	5.287
						477.6	-2.216
						478.2	-0.247
						478.8	3.536
						479.4	0.227
						480	-9.82
						480.6	1.832
						481.2	5.672
						481.8	1.192
						482.4	2.844
						483	-2.592
						483.6	-12.624
						484.2	-1.753
						484.8	-2.056
						485.4	5.061
						486	-1.452
						486.6	4.225
						487.2	1.56
						487.8	-4.636
						488.4	7.756
						489	4.647
						489.6	5.475
						490.2	-10.082
						490.8	11.489
						491.4	6.392
						492	-5.616
						492.6	-5.977
						493.2	-10.011
						493.8	-8.96
						494.4	15.231
						495	-7.296
						495.6	0.051
						496.2	-9.107
						496.8	1.789
						497.4	1.082
						498	-2.091
						498.6	2.315
						499.2	7.165
						499.8	-8.332
						500.4	13.553
						501	-2.819
						501.6	1.423
						502.2	-5.032
						502.8	0.005
						503.4	-7.422
						504	-4.28
						504.6	5.683
						505.2	-8.499
						505.8	3.72
						506.4	-4.322
						507	3.339
						507.6	2.465
						508.2	-2.082
						508.8	5.079
						509.4	3.833
						510	-0.111
						510.6	1.378
						511.2	8.876
						511.8	8.967
						512.4	0.19
						513	1.226
						513.6	8.083
						514.2	4.75
						514.8	5.792
						515.4	-11.502
						516	-5.856
						516.6	2.058
						517.2	-4.172
						517.8	0.935
						518.4	-5.057
						519	-8.992
						519.6	3.957
						520.2	-0.763
						520.8	1.596
						521.4	-4.621
						522	-3.872
						522.6	-4.628
						523.2	11.583
						523.8	1.8
						524.4	-2.506
						525	-6.305
						525.6	-1.294
						526.2	10
						526.8	-8.17
						527.4	1.462
						528	-0.046
						528.6	-2.026
						529.2	-2.45
						529.8	-9.612
						530.4	11.673
						531	-0.652
						531.6	6.064
						532.2	-4.714
						532.8	0.153
						533.4	-3.012
						534	12.638
						534.6	3.647
						535.2	-5.586
						535.8	-2.106
						536.4	-0.03
						537	18.497
						537.6	-0.601
						538.2	-3.572
						538.8	-1.932
						539.4	0.934
						540	-1.999
						540.6	4.362
						541.2	-1.583
						541.8	1.139
						542.4	4.352
						543	9.742
						543.6	-13.231
						544.2	-12.576
						544.8	0.635
						545.4	1.17
						546	-8.854
						546.6	-2.925
						547.2	-5.239
						547.8	-7.641
						548.4	2.704
						549	-6.37
						549.6	-2.052
						550.2	8.998
						550.8	0.138
						551.4	-1.197
						552	4.339
						552.6	-5.206
						553.2	0.765
						553.8	-14.03
						554.4	4.882
						555	-8.255
						555.6	4.785
						556.2	1.463
						556.8	12.688
						557.4	-5.11
						558	-3.057
						558.6	12.761
						559.2	2.462
						559.8	-9.7
						560.4	0.484
						561	4.799
						561.6	2.345
						562.2	-3.625
						562.8	6.114
						563.4	-1.231
						564	-2.346
						564.6	9.475
						565.2	8.844
						565.8	1.509
						566.4	4.621
						567	0.47
						567.6	0.04
						568.2	4.224
						568.8	-5.839
						569.4	-1.851
						570	1.448
						570.6	-6.465
						571.2	-5.531
						571.8	-0.158
						572.4	5.3
						573	-1.41
						573.6	-6.113
						574.2	12.835
						574.8	7.221
						575.4	-3.287
						576	5.921
						576.6	5.314
						577.2	-6.506
						577.8	-0.489
						578.4	5.269
						579	-1.325
						579.6	11.744
						580.2	-4.511
						580.8	6.402
						581.4	-2.508
						582	6.232
						582.6	-2.163
						583.2	1.266
						583.8	-9.772
						584.4	7.806
						585	-15.457
						585.6	-2.289
						586.2	1.32
						586.8	0.384
						587.4	-10.095
						588	-1.92
						588.6	9.74
						589.2	-0.096
						589.8	-11.772
						590.4	-4.414
						591	14.216
						591.6	0.023
						592.2	-8.553
						592.8	1.84
						593.4	-2.592
						594	7.186
						594.6	2.766
						595.2	-0.816
						595.8	-14.638
						596.4	3.084
						597	4.136
						597.6	1.094
						598.2	1.342
						598.8	4.654
						599.4	11.598
						600	-5.607
						600.6	-5.071
						601.2	1.496
						601.8	-2.717
						602.4	-1.027
						603	12.488
						603.6	-11.357
						604.2	0.76
						604.8	14.233
						605.4	-11.291
						606	12.968
						606.6	-4.922
						607.2	10.916
						607.8	-8.442
						608.4	-3.88
						609	-5.515
						609.6	0.607
						610.2	4.045
						610.8	-11.045
						611.4	11.152
						612	3.418
						612.6	-6.202
						613.2	-6.976
						613.8	-6.651
						614.4	18.039
						615	-7.553
						615.6	-11.49
						616.2	-3.65
						616.8	0.646
						617.4	-3.756
						618	10.309
						618.6	16.163
						619.2	19.277
						619.8	-124.821
						620.4	8.661
						621	22.943
						621.6	-2.366
						622.2	-12.382
						622.8	-8.041
						623.4	-8.993
						624	11.985
						624.6	20.12
						625.2	2.964
						625.8	-7.378
						626.4	1.704
						627	4.461
						627.6	-0.383
						628.2	-0.206
						628.8	-4.244
						629.4	9.351
						630	8.256
						630.6	-1.561
						631.2	0.246
						631.8	4.587
						632.4	1.363
						633	-2.607
						633.6	-8.843
						634.2	3.262
						634.8	-9.81
						635.4	-2.977
						636	0.992
						636.6	9.725
						637.2	1.673
						637.8	-6.885
						638.4	-13.157
						639	5.259
						639.6	8.967
						640.2	1.186
						640.8	-11.73
						641.4	2.878
						642	4.624
						642.6	5.927
						643.2	2.982
						643.8	-3.278
						644.4	0.774
						645	-21.077
						645.6	12.446
						646.2	-4.89
						646.8	10.467
						647.4	-11.161
						648	10.394
						648.6	-0.186
						649.2	-4.094
						649.8	-13.14
						650.4	-2.657
						651	6.376
						651.6	-0.661
						652.2	5.887
						652.8	-6.365
						653.4	-2.109
						654	7.78
						654.6	3.325
						655.2	-6.736
						655.8	0.519
						656.4	4.251
						657	3.254
						657.6	5.134
						658.2	4.483
						658.8	2.472
						659.4	3.353
						660	-3.72
						660.6	-8.137
						661.2	9.487
						661.8	3.724
						662.4	-3.095
						663	1.795
						663.6	-5.749
						664.2	-6.739
						664.8	4.256
						665.4	9.371
						666	-7.272
						666.6	1.499
						667.2	0.41
						667.8	-2.871
						668.4	-1.479
						669	-4.096
						669.6	0.082
						670.2	4.37
						670.8	-7.392
						671.4	1.207
						672	-3.99
						672.6	8.286
						673.2	-16.031
						673.8	8.427
						674.4	7.999
						675	-6.359
						675.6	-6.436
						676.2	-0.604
						676.8	5.985
						677.4	0.288
						678	3.904
						678.6	-6.05
						679.2	-5.511
						679.8	5.484
						680.4	-3.797
						681	-10.083
						681.6	2.351
						682.2	8.298
						682.8	-3.636
						683.4	-6.733
						684	-3.779
						684.6	9.795
						685.2	6.297
						685.8	-0.656
						686.4	3.152
						687	-6.386
						687.6	3.741
						688.2	1.81
						688.8	-12.583
						689.4	-3.652
						690	-0.141
						690.6	0.943
						691.2	7.703
						691.8	-0.629
						692.4	-5.467
						693	0.745
						693.6	6.162
						694.2	11.489
						694.8	17.454
						695.4	-45.224
						696	20.364
						696.6	2.967
						697.2	4.457
						697.8	9.307
						698.4	-12.96
						699	-1.368
						699.6	-0.465
						700.2	4.936
						700.8	-5.198
						701.4	1.39
						702	4.375
						702.6	6.295
						703.2	14.179
						703.8	0.941
						704.4	14.466
						705	-7.459
						705.6	-1.081
						706.2	1.495
						706.8	3.072
						707.4	-2.764
						708	3.829
						708.6	9.662
						709.2	-2.793
						709.8	-1.816
						710.4	4.793
						711	5.217
						711.6	2.992
						712.2	-2.818
						712.8	-6.713
						713.4	-0.712
						714	3.249
						714.6	15.235
						715.2	-9.11
						715.8	-4.431
						716.4	2.509
						717	10.066
						717.6	-3.373
						718.2	-1.122
						718.8	-11.424
						719.4	-6.863
						720	-1.832
						720.6	-1.83
						721.2	4.062
						721.8	-9.163
						722.4	5.634
						723	3.367
						723.6	8.377
						724.2	-0.028
						724.8	-8.804
						725.4	-0.367
						726	1.688
						726.6	-0.995
						727.2	1.044
						727.8	5.562
						728.4	0.485
						729	-0.034
						729.6	-3.436
						730.2	-4.361
						730.8	-1.222
						731.4	4.194
						732	7.751
						732.6	-6.917
						733.2	-14.022
						733.8	-1.771
						734.4	7.65
						735	-5.753
						735.6	-15.441
						736.2	-3.511
						736.8	1.669
						737.4	-5.57
						738	1.652
						738.6	-2.152
						739.2	3.526
						739.8	13.23
						740.4	-6.495
						741	0.905
						741.6	4.158
						742.2	-7.496
						742.8	11.775
						743.4	-6.415
						744	7.2
						744.6	2.578
						745.2	-4.986
						745.8	-5.381
						746.4	5.042
						747	2.954
						747.6	0.134
						748.2	-7.138
						748.8	-5.013
						749.4	0.687
						750	-13.859
						750.6	0.617
						751.2	0.815
						751.8	0.452
						752.4	1.65
						753	-7.217
						753.6	-1.508
						754.2	7.227
						754.8	6.319
						755.4	-5.962
						756	1.838
						756.6	8.939
						757.2	2.003
						757.8	-4.487
						758.4	-3.747
						759	-0.622
						759.6	8.743
						760.2	2.052
						760.8	-0.409
						761.4	-1.641
						762	-8.598
						762.6	0.695
						763.2	6.748
						763.8	3.759
						764.4	4.64
						765	-12.376
						765.6	2.27
						766.2	0.341
						766.8	-7.151
						767.4	8.058
						768	4.552
						768.6	-0.141
						769.2	-1.076
						769.8	-3.211
						770.4	0.565
						771	5.459
						771.6	-3.742
						772.2	-10.11
						772.8	-3.256
						773.4	5.879
						774	10.431
						774.6	-4.416
						775.2	-1.804
						775.8	8.583
						776.4	-0.935
						777	3.63
						777.6	-5.729
						778.2	-4.873
						778.8	6.601
						779.4	-19.133
						780	3.865
						780.6	11.276
						781.2	5.593
						781.8	-4.719
						782.4	6.744
						783	5.304
						783.6	-4.897
						784.2	-1.296
						784.8	4.268
						785.4	5.213
						786	7.675
						786.6	1.553
						787.2	1.202
						787.8	-2.081
						788.4	-4.998
						789	-9.935
						789.6	3.438
						790.2	16.631
						790.8	22.727
						791.4	-38.518
						792	45.131
						792.6	22.066
						793.2	-14.23
						793.8	-19.029
						794.4	1.567
						795	2.661
						795.6	-6.616
						796.2	10.589
						796.8	4.852
						797.4	-1.688
						798	-5.037
						798.6	4.656
						799.2	0.023
						799.8	1.742
						800.4	-0.394
						801	5.376
						801.6	-7.321
						802.2	-1.88
						802.8	0.363
						803.4	-5.448
						804	2.241
						804.6	-0.212
						805.2	-3.899
						805.8	-2.17
						806.4	3.259
						807	0.266
						807.6	6.557
						808.2	-5.775
						808.8	-7.254
						809.4	-0.884
						810	-4.495
						810.6	4.381
						811.2	11.972
						811.8	29.228
						812.4	-88.411
						813	3.099
						813.6	22.699
						814.2	15.689
						814.8	-8.437
						815.4	-26.904
						816	0.202
						816.6	5.58
						817.2	9.343
						817.8	3.389
						818.4	0.997
						819	-6.816
						819.6	-4.59
						820.2	0.552
						820.8	-4.458
						821.4	3.64
						822	1.555
						822.6	-8.665
						823.2	6.169
						823.8	1.728
						824.4	8.357
						825	-1.705
						825.6	-3.376
						826.2	10.089
						826.8	-0.579
						827.4	-6.126
						828	-2.859
						828.6	-2.455
						829.2	-8.151
						829.8	9.876
						830.4	5.317
						831	-0.51
						831.6	-1.986
						832.2	-2.078
						832.8	2.046
						833.4	-2.393
						834	8.782
						834.6	-3.28
						835.2	-8.22
						835.8	-5.925
						836.4	-8.147
						837	14.215
						837.6	-1.51
						838.2	-0.502
						838.8	1.391
						839.4	3.593
						840	-1.173
						840.6	7.661
						841.2	-3.496
						841.8	6.341
						842.4	1.171
						843	5.462
						843.6	-26.093
						844.2	4.88
						844.8	7.061
						845.4	0.06
						846	-1.127
						846.6	-2.114
						847.2	-3.148
						847.8	7.404
						848.4	-2.938
						849	-16.584
						849.6	6.89
						850.2	3.009
						850.8	-0.015
						851.4	-6.249
						852	8.69
						852.6	-4.743
						853.2	-12.152
						853.8	-0.762
						854.4	5.339
						855	-5.487
						855.6	-4.051
						856.2	-8.211
						856.8	2.68
						857.4	0.872
						858	-4.229
						858.6	4.798
						859.2	-9.66
						859.8	-4.697
						860.4	14.078
						861	-7.533
						861.6	4.159
						862.2	9.051
						862.8	0.824
						863.4	-8.383
						864	-1.547
						864.6	14.797
						865.2	-4.718
						865.8	-10.753
						866.4	7.154
						867	3.2
						867.6	-2.974
						868.2	2.479
						868.8	9.971
						869.4	-0.463
						870	2.251
						870.6	-4.222
						871.2	1.832
						871.8	4.989
						872.4	-3.335
						873	-0.253
						873.6	4.482
						874.2	-1.7
						874.8	12.07
						875.4	-5.418
						876	-9.042
						876.6	7.256
						877.2	11.998
						877.8	2.864
						878.4	-6.421
						879	3.07
						879.6	-2.087
						880.2	1.497
						880.8	8.298
						881.4	-17.202
						882	-2.631
						882.6	4.319
						883.2	2.663
						883.8	-8.272
						884.4	2.357
						885	-9.894
						885.6	8.489
						886.2	-8.84
						886.8	9.351
						887.4	10.368
						888	7.078
						888.6	-4.341
						889.2	-1.184
						889.8	-5.693
						890.4	8.906
						891	11.875
						891.6	-2.88
						892.2	-7.334
						892.8	-4.054
						893.4	2.218
						894	9.906
						894.6	2.992
						895.2	-7.435
						895.8	6.608
						896.4	6.401
						897	-4.863
						897.6	0.984
						898.2	-11.711
						898.8	3.722
						899.4	4.934
						900	-1.3
						900.6	-6.186
						901.2	-2.026
						901.8	-3.892
						902.4	-6.314
						903	1.977
						903.6	1.683
						904.2	1.052
						904.8	3.568
						905.4	-9.061
						906	7.921
						906.6	3.478
						907.2	-8.341
						907.8	-0.84
						908.4	-0.805
						909	-11.54
						909.6	13.448
						910.2	11.365
						910.8	-12.562
						911.4	9.035
						912	3.035
						912.6	-5.222
						913.2	-8.147
						913.8	-2.817
						914.4	7.56
						915	-10.21
						915.6	-8.655
						916.2	18.319
						916.8	2.43
						917.4	-6.281
						918	-0.904
						918.6	-10.012
						919.2	-0.324
						919.8	0.845
						920.4	-10.382
						921	-0.234
						921.6	2.23
						922.2	-3.389
						922.8	1.375
						923.4	9.914
						924	-4.387
						924.6	-2.834
						925.2	9.228
						925.8	7.378
						926.4	1.738
						927	-2.684
						927.6	0.701
						928.2	3.514
						928.8	0.215
						929.4	8.21
						930	-0.984
						930.6	-1.998
						931.2	-4.625
						931.8	3.467
						932.4	-3.37
						933	14.089
						933.6	-10.284
						934.2	8.96
						934.8	0.116
						935.4	-2.723
						936	-8.905
						936.6	-2.419
						937.2	10.574
						937.8	3.357
						938.4	-24.592
						939	-6.66
						939.6	13.142
						940.2	-8.811
						940.8	6.432
						941.4	-7.324
						942	-9.126
						942.6	3.775
						943.2	-3.856
						943.8	2.748
						944.4	10.514
						945	-12.928
						945.6	0.506
						946.2	7.834
						946.8	3.522
						947.4	4.636
						948	7.629
						948.6	-6.034
						949.2	-2.453
						949.8	5.065
						950.4	-2.075
						951	-1.585
						951.6	-2.196
						952.2	-3.44
						952.8	-1.328
						953.4	-8.192
						954	-0.514
						954.6	9.428
						955.2	-2.665
						955.8	5.356
						956.4	-5.721
						957	2.183
						957.6	4.764
						958.2	9.937
						958.8	1.873
						959.4	1.929
						960	1.552
						960.6	3.279
						961.2	-0.274
						961.8	4.359
						962.4	-3.122
						963	2.133
						963.6	-2.357
						964.2	-3.326
						964.8	7.954
						965.4	-3.071
						966	1.391
						966.6	-1.333
						967.2	-4.257
						967.8	1.118
						968.4	-11.724
						969	7.636
						969.6	-1.244
						970.2	0.345
						970.8	6.048
						971.4	11.155
						972	-13.15
						972.6	1.663
						973.2	0.275
						973.8	4.189
						974.4	2.538
						975	-11.701
						975.6	-5.471
						976.2	9.241
						976.8	9.533
						977.4	3.11
						978	-2.446
						978.6	6.068
						979.2	3.623
						979.8	-6.893
						980.4	5.509
						981	0.456
						981.6	-3.554
						982.2	7.21
						982.8	-9.671
						983.4	-8.69
						984	6.351
						984.6	20.757
						985.2	-2.112
						985.8	3.597
						986.4	-1.611
						987	0.952
						987.6	1.793
						988.2	2.484
						988.8	0.948
						989.4	-2.777
						990	-0.264
						990.6	-2.797
						991.2	2.558
						991.8	-7.988
						992.4	4.036
						993	3.008
						993.6	-8.113
						994.2	7.424
						994.8	10.902
						995.4	-9.596
						996	6.824
						996.6	-0.56
						997.2	-9.743
						997.8	-10.043
						998.4	7.87
						999	3.241
						999.6	5.318
						1000.2	-10.138
						1000.8	7.538
						1001.4	4.305
						1002	15.337
						1002.6	-4.189
						1003.2	5.614
						1003.8	-1.884
						1004.4	19.414
						1005	-12.356
						1005.6	-2.866
						1006.2	-2.428
						1006.8	0.799
						1007.4	9.331
						1008	2.903
						1008.6	4.041
						1009.2	-7.384
						1009.8	-2.117
						1010.4	4.888
						1011	-1.011
						1011.6	-4.336
						1012.2	-6.042
						1012.8	3.486
						1013.4	3.531
						1014	10.115
						1014.6	-0.547
						1015.2	-8.59
						1015.8	-3.352
						1016.4	-3.364
						1017	2.055
						1017.6	14.059
						1018.2	-9.853
						1018.8	3.42
						1019.4	2.615
						1020	-2.267
						1020.6	11.267
						1021.2	-4.635
						1021.8	0.998
						1022.4	5.895
						1023	-8.081
						1023.6	-4.383
						1024.2	8.158
						1024.8	8.574
						1025.4	-6.379
						1026	8.314
						1026.6	-2.404
						1027.2	-1.279
						1027.8	3.043
						1028.4	2.635
						1029	8.547
						1029.6	4.827
						1030.2	-5.167
						1030.8	6.261
						1031.4	-4.238
						1032	3.451
						1032.6	-1.841
						1033.2	-2.672
						1033.8	-10.601
						1034.4	2.953
						1035	-4.327
						1035.6	-0.354
						1036.2	-7.971
						1036.8	1.14
						1037.4	5.396
						1038	-0.965
						1038.6	-5.526
						1039.2	0.723
						1039.8	-5.701
						1040.4	-2.349
						1041	-7.278
						1041.6	6.004
						1042.2	-8.814
						1042.8	0.663
						1043.4	5.085
						1044	-8.498
						1044.6	19.353
						1045.2	-8.385
						1045.8	6.903
						1046.4	-8.284
						1047	7.388
						1047.6	-0.194
						1048.2	10.17
						1048.8	-1.323
						1049.4	0.624
						1050	-3.637
						1050.6	9.278
						1051.2	3.575
						1051.8	-2.51
						1052.4	-8.015
						1053	-1.935
						1053.6	-3.815
						1054.2	13.797
						1054.8	0.819
						1055.4	2.049
						1056	-6.115
						1056.6	7.084
						1057.2	3.821
						1057.8	2.944
						1058.4	-5.95
						1059	-3.28
						1059.6	2.457
						1060.2	4.09
						1060.8	4.138
						1061.4	3.186
						1062	-6.021
						1062.6	-8.42
						1063.2	6.747
						1063.8	0.129
						1064.4	9.899
						1065	-21.339
						1065.6	-9.69
						1066.2	10.137
						1066.8	5.884
						1067.4	5.601
						1068	-5.589
						1068.6	-4.396
						1069.2	11.682
						1069.8	-2.972
						1070.4	-5.578
						1071	9.044
						1071.6	3.974
						1072.2	-3.989
						1072.8	13.65
						1073.4	-1.469
						1074	-0.07
						1074.6	1.005
						1075.2	0.846
						1075.8	-2.523
						1076.4	-9.857
						1077	3.887
						1077.6	4.246
						1078.2	-0.408
						1078.8	5.439
						1079.4	0.644
						1080	4.398
						1080.6	-11.922
						1081.2	-0.305
						1081.8	3.827
						1082.4	6.446
						1083	3.391
						1083.6	-5.843
						1084.2	-4.146
						1084.8	0.217
						1085.4	-2.141
						1086	-0.025
						1086.6	13.622
						1087.2	-1.38
						1087.8	-1.756
						1088.4	3.822
						1089	-5.835
						1089.6	6.955
						1090.2	5.829
						1090.8	-7.701
						1091.4	7.94
						1092	-4.196
						1092.6	-3.796
						1093.2	-4.299
						1093.8	1.561
						1094.4	1.219
						1095	-2.923
						1095.6	-6.797
						1096.2	7.704
						1096.8	7.5
						1097.4	5.303
						1098	-1.246
						1098.6	-11.079
						1099.2	-6.417
						1099.8	1.662
						1100.4	1.428
						1101	4.898
						1101.6	-1.007
						1102.2	7.49
						1102.8	-1.54
						1103.4	2.871
						1104	-8.688
						1104.6	-6.559
						1105.2	-1.675
						1105.8	21.2
						1106.4	19.407
						1107	-144.803
						1107.6	11.542
						1108.2	28.161
						1108.8	-6.636
						1109.4	-14.052
						1110	-5.514
						1110.6	-1.196
						1111.2	5.328
						1111.8	6.999
						1112.4	-0.754
						1113	-0.487
						1113.6	-7.951
						1114.2	-0.483
						1114.8	6.009
						1115.4	-6.061
						1116	-0.463
						1116.6	-1.265
						1117.2	-9.912
						1117.8	-11.572
						1118.4	4.381
						1119	12.4
						1119.6	6.918
						1120.2	-22.97
						1120.8	13.098
						1121.4	6.552
						1122	2.697
						1122.6	-20.698
						1123.2	-0.752
						1123.8	6.013
						1124.4	8.603
						1125	-6.125
						1125.6	-12.838
						1126.2	-8.523
						1126.8	-4.114
						1127.4	-0.568
						1128	3.296
						1128.6	3.03
						1129.2	-2.898
						1129.8	-1.194
						1130.4	-3.169
						1131	0.574
						1131.6	3.058
						1132.2	-13.606
						1132.8	2.131
						1133.4	0.79
						1134	15.314
						1134.6	-1.006
						1135.2	-6.769
						1135.8	-5.886
						1136.4	8.829
						1137	4.195
						1137.6	-23.558
						1138.2	-6.95
						1138.8	0.206
						1139.4	7.556
						1140	-12.066
						1140.6	-3.781
						1141.2	2.063
						1141.8	0.277
						1142.4	1.387
						1143	6.998
						1143.6	1.851
						1144.2	-6.861
						1144.8	-1.162
						1145.4	3.492
						1146	0.023
						1146.6	-1.756
						1147.2	-2.625
						1147.8	-0.89
						1148.4	6.117
						1149	1.644
						1149.6	1.533
						1150.2	-3.072
						1150.8	-0.592
						1151.4	5.083
						1152	7.074
						1152.6	-9.003
						1153.2	-6.656
						1153.8	-9.764
						1154.4	21.221
						1155	-7.381
						1155.6	-13.23
						1156.2	-0.25
						1156.8	5.235
						1157.4	-2.586
						1158	4.946
						1158.6	3.843
						1159.2	-8.512
						1159.8	-2.82
						1160.4	-7.436
						1161	-8.644
						1161.6	11.644
						1162.2	21.395
						1162.8	25.517
						1163.4	-64.092
						1164	36.928
						1164.6	37.183
						1165.2	7.78
						1165.8	-18.818
						1166.4	-0.928
						1167	9.957
						1167.6	14.112
						1168.2	-8.17
						1168.8	-4.375
						1169.4	6.547
						1170	3.865
						1170.6	-8.62
						1171.2	-3.569
						1171.8	-7.467
						1172.4	5.656
						1173	0.528
						1173.6	-7.258
						1174.2	7.976
						1174.8	8.546
						1175.4	-2.176
						1176	-2.987
						1176.6	-0.918
						1177.2	-8.622
						1177.8	-6.027
						1178.4	1.212
						1179	-5.8
						1179.6	0.864
						1180.2	-4.023
						1180.8	-8.427
						1181.4	-4.578
						1182	-4.173
						1182.6	4.532
						1183.2	6.973
						1183.8	8.118
						1184.4	-40.188
						1185	16.763
						1185.6	12.855
						1186.2	-21.555
						1186.8	-10.049
						1187.4	8.156
						1188	-5.526
						1188.6	5.13
						1189.2	2.661
						1189.8	-9.904
						1190.4	0.247
						1191	-5.336
						1191.6	1.762
						1192.2	7.507
						1192.8	-12.14
						1193.4	-7.48
						1194	10.285
						1194.6	-4.09
						1195.2	1.197
						1195.8	-5.944
						1196.4	8.383
						1197	0.259
						1197.6	-9.106
						1198.2	5.029
						1198.8	0.654
						1199.4	0.333
[truncated: 98,001 more rows]

## Sheet: Fig_2b
filtered signal (µV)	phase (rad)	raw signal (µV)	time (s)	spike times (s)
63.9325	-0.256659	26.4102	-2	-1.91337
64.8165	-0.236513	31.9232	-1.9995	-1.40877
65.6799	-0.216478	38.3349	-1.999	-1.23593
66.5221	-0.196553	32.2172	-1.9985	-1.2281
67.3427	-0.176735	35.7878	-1.998	-0.736567
68.1412	-0.157022	30.8949	-1.9975	-0.7251
68.9172	-0.137411	18.3565	-1.997	-0.348867
69.6703	-0.117901	22.5133	-1.9965	0.0235
70.4001	-0.0984893	18.1622	-1.996	0.0295333
71.1061	-0.0791736	22.329	-1.9955	0.225333
71.7879	-0.0599521	24.8718	-1.995	0.260133
72.4451	-0.0408227	18.0034	-1.9945	0.437067
73.0773	-0.0217834	20.367	-1.994	0.751067
73.6841	-0.00283236	22.7305	-1.9935	1.0742
74.2653	0.0160324	22.1368	-1.993	1.26143
74.8203	0.0348127	35.0763	-1.9925	1.29017
75.3488	0.0535104	33.3247	-1.992	1.4637
75.8506	0.0721273	36.0182	-1.9915	1.46617
76.3251	0.090665	46.9306	-1.991	1.6614
76.7722	0.109125	46.1655	-1.9905	1.6737
77.1915	0.12751	53.946	-1.99	2.6052
77.5826	0.14582	51.2142	-1.9895	2.6409
77.9454	0.164058	63.7291	-1.989	3.2791
78.2794	0.182225	62.0116	-1.9885
78.5845	0.200322	62.9962	-1.988
78.8603	0.218352	64.3429	-1.9875
79.1066	0.236314	56.1451	-1.987
79.3232	0.254212	53.9997	-1.9865
79.5098	0.272046	57.1304	-1.986
79.6662	0.289817	49.4679	-1.9855
79.7921	0.307528	31.9413	-1.985
79.8875	0.325178	21.4808	-1.9845
79.9521	0.34277	38.0209	-1.984
79.9857	0.360304	43.1657	-1.9835
79.9881	0.377782	42.1688	-1.983
79.9593	0.395206	49.2919	-1.9825
79.899	0.412575	55.8496	-1.982
79.8072	0.429891	62.2551	-1.9815
79.6838	0.447156	55.7273	-1.981
79.5286	0.46437	66.5886	-1.9805
79.3416	0.481535	71.6958	-1.98
79.1226	0.498651	76.8156	-1.9795
78.8717	0.515719	77.8267	-1.979
78.5887	0.532741	74.6867	-1.9785
78.2737	0.549717	76.0551	-1.978
77.9267	0.566647	89.7636	-1.9775
77.5475	0.583534	86.8604	-1.977
77.1363	0.600378	83.3399	-1.9765
76.693	0.61718	80.3942	-1.976
76.2177	0.63394	86.5475	-1.9755
75.7105	0.65066	81.0139	-1.975
75.1713	0.667339	83.587	-1.9745
74.6003	0.68398	83.0974	-1.974
73.9975	0.700582	88.8116	-1.9735
73.3632	0.717147	87.8941	-1.973
72.6972	0.733675	78.1355	-1.9725
71.9999	0.750166	82.5907	-1.972
71.2713	0.766622	76.3461	-1.9715
70.5117	0.783043	77.131	-1.971
69.7211	0.79943	70.9729	-1.9705
68.8997	0.815783	61.9813	-1.97
68.0478	0.832103	54.0924	-1.9695
67.1656	0.84839	53.0733	-1.969
66.2533	0.864646	51.527	-1.9685
65.3111	0.880871	54.1584	-1.968
64.3392	0.897064	49.6127	-1.9675
63.338	0.913228	52.5339	-1.967
62.3077	0.929362	64.8142	-1.9665
61.2487	0.945466	67.4094	-1.966
60.1611	0.961542	64.0794	-1.9655
59.0454	0.97759	64.6892	-1.965
57.9018	0.99361	63.9298	-1.9645
56.7307	1.0096	62.3837	-1.964
55.5325	1.02557	54.7682	-1.9635
54.3075	1.04151	63.5821	-1.963
53.0561	1.05742	61.7175	-1.9625
51.7787	1.07331	59.2757	-1.962
50.4757	1.08917	66.8372	-1.9615
49.1475	1.10501	59.1699	-1.961
47.7945	1.12082	61.5207	-1.9605
46.4172	1.13661	61.7109	-1.96
45.0159	1.15238	56.7326	-1.9595
43.5913	1.16812	55.0818	-1.959
42.1438	1.18384	34.5424	-1.9585
40.6737	1.19954	30.5892	-1.958
39.1817	1.21522	33.5481	-1.9575
37.6682	1.23087	26.8057	-1.957
36.1337	1.2465	11.3643	-1.9565
34.5788	1.26211	12.2912	-1.956
33.004	1.2777	4.96991	-1.9555
31.4098	1.29327	6.1972	-1.955
29.7968	1.30882	2.98251	-1.9545
28.1656	1.32434	7.46175	-1.954
26.5166	1.33985	16.0393	-1.9535
24.8506	1.35534	10.9742	-1.953
23.168	1.37081	1.54069	-1.9525
21.4694	1.38626	-2.36278	-1.952
19.7556	1.40169	-9.08554	-1.9515
18.027	1.4171	0.389669	-1.951
16.2843	1.43249	9.78325	-1.9505
14.528	1.44787	11.8452	-1.95
12.759	1.46322	8.3967	-1.9495
10.9777	1.47856	9.69917	-1.949
9.18475	1.49388	12.6694	-1.9485
7.38089	1.50918	10.5324	-1.948
5.56674	1.52447	6.67018	-1.9475
3.74294	1.53974	-0.142021	-1.947
1.91017	1.55499	-7.26461	-1.9465
0.0690731	1.57023	-5.19131	-1.946
-1.77967	1.58544	-20.5617	-1.9455
-3.63539	1.60065	-26.6181	-1.945
-5.49741	1.61583	-27.6226	-1.9445
-7.36505	1.631	-25.4308	-1.944
-9.23763	1.64615	-33.6397	-1.9435
-11.1145	1.66129	-40.2221	-1.943
-12.9949	1.67641	-30.9314	-1.9425
-14.8782	1.69152	-25.9368	-1.942
-16.7636	1.70661	-46.9391	-1.9415
-18.6506	1.72168	-48.3912	-1.941
-20.5384	1.73674	-63.2662	-1.9405
-22.4263	1.75179	-73.8072	-1.94
-24.3136	1.76682	-59.0664	-1.9395
-26.1997	1.78183	-55.1736	-1.939
-28.0838	1.79683	-41.4717	-1.9385
-29.9653	1.81181	-34.2872	-1.938
-31.8434	1.82678	-28.4884	-1.9375
-33.7175	1.84174	-32.0424	-1.937
-35.5869	1.85668	-33.8733	-1.9365
-37.4509	1.8716	-44.2832	-1.936
-39.3088	1.88651	-59.7285	-1.9355
-41.1599	1.90141	-65.4467	-1.935
-43.0037	1.91629	-56.1892	-1.9345
-44.8393	1.93116	-53.416	-1.934
-46.6662	1.94601	-63.737	-1.9335
-48.4837	1.96085	-67.0361	-1.933
-50.291	1.97568	-89.5699	-1.9325
-52.0876	1.99049	-88.1939	-1.932
-53.8729	2.00529	-98.1442	-1.9315
-55.6461	2.02007	-89.5065	-1.931
-57.4066	2.03484	-96.7663	-1.9305
-59.1539	2.04959	-101.729	-1.93
-60.8872	2.06434	-110.851	-1.9295
-62.606	2.07906	-117.216	-1.929
-64.3096	2.09378	-114.78	-1.9285
-65.9975	2.10848	-111.935	-1.928
-67.6691	2.12316	-106.822	-1.9275
-69.3237	2.13783	-124.894	-1.927
-70.9607	2.15249	-116.716	-1.9265
-72.5797	2.16714	-112.635	-1.926
-74.1801	2.18177	-114.028	-1.9255
-75.7613	2.19638	-111.179	-1.925
-77.3227	2.21099	-109.108	-1.9245
-78.8638	2.22557	-103.716	-1.924
-80.3842	2.24015	-99.122	-1.9235
-81.8832	2.25471	-106.902	-1.923
-83.3604	2.26926	-114.018	-1.9225
-84.8153	2.28379	-110.591	-1.922
-86.2474	2.29831	-102.22	-1.9215
-87.6563	2.31281	-116.261	-1.921
-89.0414	2.3273	-112.698	-1.9205
-90.4024	2.34178	-112.427	-1.92
-91.7387	2.35624	-106.191	-1.9195
-93.05	2.37069	-99.1495	-1.919
-94.3359	2.38513	-105.885	-1.9185
-95.5959	2.39955	-120.25	-1.918
-96.8298	2.41395	-120.488	-1.9175
-98.0369	2.42834	-120.376	-1.917
-99.2172	2.44272	-131.231	-1.9165
-100.37	2.45708	-146.827	-1.916
-101.495	2.47143	-151.57	-1.9155
-102.593	2.48576	-163.302	-1.915
-103.662	2.50008	-168.639	-1.9145
-104.702	2.51438	-163.549	-1.914
-105.714	2.52867	-175.149	-1.9135
-106.696	2.54295	-166.593	-1.913
-107.649	2.5572	-174.782	-1.9125
-108.572	2.57145	-181.494	-1.912
-109.466	2.58568	-186.318	-1.9115
-110.329	2.59989	-211.459	-1.911
-111.163	2.61409	-206.98	-1.9105
-111.965	2.62827	-199.234	-1.91
-112.737	2.64243	-196.694	-1.9095
-113.479	2.65659	-190.779	-1.909
-114.189	2.67072	-188.131	-1.9085
-114.869	2.68484	-174.844	-1.908
-115.517	2.69894	-164.693	-1.9075
-116.134	2.71303	-169.161	-1.907
-116.719	2.7271	-164.394	-1.9065
-117.274	2.74115	-150.617	-1.906
-117.796	2.75519	-148.984	-1.9055
-118.288	2.76921	-141.694	-1.905
-118.748	2.78322	-146.487	-1.9045
-119.176	2.7972	-151.969	-1.904
-119.572	2.81117	-153.795	-1.9035
-119.938	2.82513	-149.681	-1.903
-120.271	2.83906	-159.82	-1.9025
-120.573	2.85298	-165.314	-1.902
-120.844	2.86688	-161.357	-1.9015
-121.084	2.88076	-151.747	-1.901
-121.292	2.89463	-144.987	-1.9005
-121.469	2.90847	-144.517	-1.9
-121.616	2.9223	-129.678	-1.8995
-121.731	2.93611	-124.807	-1.899
-121.816	2.9499	-133.242	-1.8985
-121.87	2.96367	-125.192	-1.898
-121.893	2.97743	-117.039	-1.8975
-121.887	2.99116	-123.135	-1.897
-121.85	3.00487	-130.373	-1.8965
-121.784	3.01857	-127.93	-1.896
-121.688	3.03224	-125.144	-1.8955
-121.563	3.0459	-121.186	-1.895
-121.408	3.05953	-127.53	-1.8945
-121.225	3.07314	-125.076	-1.894
-121.013	3.08674	-121.974	-1.8935
-120.773	3.10031	-128.731	-1.893
-120.505	3.11386	-116.946	-1.8925
-120.209	3.12739	-112.181	-1.892
-119.885	3.14089	-119.849	-1.8915
-119.535	-3.12881	-136.536	-1.891
-119.158	-3.11534	-145.896	-1.8905
-118.754	-3.1019	-151.887	-1.89
-118.325	-3.08848	-152.03	-1.8895
-117.87	-3.07509	-137.186	-1.889
-117.389	-3.06172	-147.257	-1.8885
-116.884	-3.04837	-162.345	-1.888
-116.354	-3.03504	-137.485	-1.8875
-115.8	-3.02174	-124.501	-1.887
-115.222	-3.00847	-113.807	-1.8865
-114.621	-2.99521	-121.303	-1.886
-113.998	-2.98199	-119.973	-1.8855
-113.351	-2.96878	-116.448	-1.885
-112.683	-2.95561	-107.198	-1.8845
-111.994	-2.94246	-98.931	-1.884
-111.283	-2.92933	-91.4919	-1.8835
-110.552	-2.91624	-93.4805	-1.883
-109.8	-2.90317	-100.322	-1.8825
-109.029	-2.89012	-98.8049	-1.882
-108.239	-2.87711	-114.634	-1.8815
-107.43	-2.86412	-119.083	-1.881
-106.603	-2.85116	-106.478	-1.8805
-105.758	-2.83823	-107.947	-1.88
-104.896	-2.82533	-113.726	-1.8795
-104.018	-2.81245	-121.53	-1.879
-103.123	-2.79961	-125.961	-1.8785
-102.213	-2.7868	-110.562	-1.878
-101.287	-2.77401	-110.724	-1.8775
-100.347	-2.76126	-115.164	-1.877
-99.3926	-2.74854	-110.575	-1.8765
-98.4248	-2.73586	-103.293	-1.876
-97.444	-2.7232	-100.264	-1.8755
-96.4507	-2.71058	-90.4754	-1.875
-95.4454	-2.69799	-92.0463	-1.8745
-94.4287	-2.68543	-98.8677	-1.874
-93.401	-2.67291	-103.01	-1.8735
-92.363	-2.66042	-120.899	-1.873
-91.3151	-2.64797	-135.655	-1.8725
-90.2579	-2.63555	-122.08	-1.872
-89.192	-2.62317	-121.825	-1.8715
-88.1178	-2.61083	-115.491	-1.871
-87.0358	-2.59852	-104.843	-1.8705
-85.9467	-2.58625	-104.256	-1.87
-84.8509	-2.57402	-96.7491	-1.8695
-83.749	-2.56182	-103.71	-1.869
-82.6415	-2.54967	-108.473	-1.8685
-81.5289	-2.53756	-116.505	-1.868
-80.4117	-2.52548	-117.763	-1.8675
-79.2905	-2.51345	-111.069	-1.867
-78.1657	-2.50146	-106.155	-1.8665
-77.0379	-2.48951	-98.8268	-1.866
-75.9075	-2.47761	-98.0661	-1.8655
-74.7751	-2.46574	-80.3326	-1.865
-73.6412	-2.45392	-66.3098	-1.8645
-72.5062	-2.44215	-66.5828	-1.864
-71.3707	-2.43042	-69.1292	-1.8635
-70.235	-2.41874	-64.9456	-1.863
-69.0998	-2.4071	-58.9773	-1.8625
-67.9655	-2.39552	-60.0602	-1.862
-66.8325	-2.38398	-69.4174	-1.8615
-65.7012	-2.37248	-63.3144	-1.861
-64.5723	-2.36104	-65.2576	-1.8605
-63.446	-2.34965	-55.9732	-1.86
-62.3228	-2.33831	-63.4858	-1.8595
-61.2032	-2.32702	-66.2677	-1.859
-60.0875	-2.31579	-71.4682	-1.8585
-58.9763	-2.30461	-73.8319	-1.858
-57.8699	-2.29348	-61.6496	-1.8575
-56.7687	-2.2824	-55.8526	-1.857
-55.6731	-2.27139	-47.207	-1.8565
-54.5835	-2.26043	-64.7068	-1.856
-53.5002	-2.24953	-59.3061	-1.8555
-52.4238	-2.23868	-63.4851	-1.855
-51.3544	-2.2279	-64.2394	-1.8545
-50.2924	-2.21717	-56.8311	-1.854
-49.2383	-2.20651	-57.4562	-1.8535
-48.1923	-2.19591	-46.5	-1.853
-47.1547	-2.18538	-46.1209	-1.8525
-46.126	-2.1749	-51.1731	-1.852
-45.1063	-2.16449	-54.6733	-1.8515
-44.096	-2.15415	-55.4788	-1.851
-43.0954	-2.14388	-68.1143	-1.8505
-42.1047	-2.13367	-74.583	-1.85
-41.1243	-2.12354	-82.3785	-1.8495
-40.1543	-2.11347	-94.3203	-1.849
-39.1951	-2.10347	-94.3304	-1.8485
-38.2469	-2.09355	-120.16	-1.848
-37.3099	-2.0837	-126.15	-1.8475
-36.3843	-2.07393	-121.458	-1.847
-35.4703	-2.06423	-120.382	-1.8465
-34.5682	-2.05461	-122.678	-1.846
-33.6781	-2.04506	-122.053	-1.8455
-32.8002	-2.0356	-112.937	-1.845
-31.9348	-2.02622	-115.316	-1.8445
-31.0819	-2.01691	-115.426	-1.844
-30.2416	-2.00769	-117.314	-1.8435
-29.4143	-1.99856	-104.367	-1.843
-28.5999	-1.98951	-98.4552	-1.8425
-27.7986	-1.98055	-105.091	-1.842
-27.0105	-1.97167	-97.4215	-1.8415
-26.2357	-1.96289	-96.1642	-1.841
-25.4744	-1.95419	-74.5091	-1.8405
-24.7265	-1.94559	-70.2142	-1.84
-23.9922	-1.93707	-66.0982	-1.8395
-23.2716	-1.92866	-68.711	-1.839
-22.5646	-1.92034	-49.4078	-1.8385
-21.8713	-1.91211	-42.4341	-1.838
-21.1919	-1.90399	-39.7809	-1.8375
-20.5262	-1.89596	-49.3819	-1.837
-19.8743	-1.88803	-52.2737	-1.8365
-19.2362	-1.88021	-42.5091	-1.836
-18.612	-1.87249	-39.4279	-1.8355
-18.0015	-1.86487	-31.6161	-1.835
-17.4049	-1.85736	-18.9977	-1.8345
-16.822	-1.84996	-21.2798	-1.834
-16.2528	-1.84267	-18.8244	-1.8335
-15.6973	-1.83549	-23.3225	-1.833
-15.1555	-1.82841	-26.4097	-1.8325
-14.6272	-1.82146	-25.7156	-1.832
-14.1124	-1.81461	-28.9141	-1.8315
-13.611	-1.80788	-32.6217	-1.831
-13.123	-1.80127	-36.2066	-1.8305
-12.6483	-1.79477	-39.9587	-1.83
-12.1867	-1.78839	-36.6268	-1.8295
-11.7381	-1.78213	-42.2037	-1.829
-11.3025	-1.776	-61.9934	-1.8285
-10.8797	-1.76998	-58.6325	-1.828
-10.4696	-1.76409	-46.963	-1.8275
-10.0721	-1.75832	-39.3655	-1.827
-9.68697	-1.75268	-27.3171	-1.8265
-9.31413	-1.74716	-24.7056	-1.826
-8.95342	-1.74177	-23.513	-1.8255
-8.60469	-1.7365	-12.7136	-1.825
-8.26776	-1.73137	-3.14938	-1.8245
-7.94248	-1.72636	5.11189	-1.824
-7.62868	-1.72149	-5.23144	-1.8235
-7.32617	-1.71674	-12.4656	-1.823
-7.03477	-1.71212	-2.94985	-1.8225
-6.75431	-1.70763	0.25391	-1.822
-6.48458	-1.70328	-6.6661	-1.8215
-6.2254	-1.69906	-2.58227	-1.821
-5.97657	-1.69496	-13.0131	-1.8205
-5.73788	-1.691	-9.66494	-1.82
-5.50913	-1.68717	-12.8233	-1.8195
-5.29012	-1.68347	-1.50006	-1.819
-5.08063	-1.6799	-4.58187	-1.8185
-4.88044	-1.67647	-4.62606	-1.818
-4.68935	-1.67316	-4.9174	-1.8175
-4.50712	-1.66959	-6.55531	-1.817
-4.33355	-1.66603	-13.7027	-1.8165
-4.1684	-1.66247	-11.0081	-1.816
-4.01145	-1.65893	-13.27	-1.8155
-3.86248	-1.65541	-14.6563	-1.815
-3.72125	-1.65189	-25.4694	-1.8145
-3.58754	-1.64838	-22.7674	-1.814
-3.46112	-1.64488	-20.4635	-1.8135
-3.34175	-1.64139	-26.6044	-1.813
-3.22921	-1.63791	-30.4287	-1.8125
-3.12325	-1.63444	-35.4624	-1.812
-3.02366	-1.63098	-31.4179	-1.8115
-2.9302	-1.62753	-32.2933	-1.811
-2.84263	-1.62409	-36.2563	-1.8105
-2.76073	-1.62065	-45.1418	-1.81
-2.68426	-1.61723	-43.82	-1.8095
-2.613	-1.61381	-49.7191	-1.809
-2.54671	-1.61041	-55.4105	-1.8085
-2.48516	-1.60701	-45.5609	-1.808
-2.42814	-1.60362	-33.9417	-1.8075
-2.37541	-1.60024	-23.576	-1.807
-2.32675	-1.59686	-24.1945	-1.8065
-2.28194	-1.5935	-22.4714	-1.806
-2.24076	-1.59014	-19.2595	-1.8055
-2.203	-1.58679	-19.9205	-1.805
-2.16843	-1.58344	-6.07861	-1.8045
-2.13684	-1.58011	3.99433	-1.804
-2.10803	-1.57678	-4.79398	-1.8035
-2.08179	-1.57346	8.09378	-1.803
-2.05791	-1.57014	2.36784	-1.8025
-2.03618	-1.56683	-4.18463	-1.802
-2.01642	-1.56353	-9.37452	-1.8015
-1.99843	-1.56024	-15.0714	-1.801
-1.98201	-1.55695	-19.8692	-1.8005
-1.96698	-1.55367	-36.683	-1.8
-1.95315	-1.55039	-36.4989	-1.7995
-1.94034	-1.54712	-33.3351	-1.799
-1.92838	-1.54386	-33.5772	-1.7985
-1.91708	-1.5406	-26.2154	-1.798
-1.90629	-1.53734	-19.9021	-1.7975
-1.89584	-1.5341	-22.6012	-1.797
-1.88556	-1.53085	-8.82898	-1.7965
-1.8753	-1.52762	-7.16606	-1.796
-1.86491	-1.52438	-3.25971	-1.7955
-1.85424	-1.52116	-1.1705	-1.795
-1.84314	-1.51793	-6.00553	-1.7945
-1.83149	-1.51472	-15.3274	-1.794
-1.81914	-1.5115	-39.8991	-1.7935
-1.80596	-1.50829	-29.1191	-1.793
-1.79183	-1.50509	-30.4939	-1.7925
-1.77664	-1.50188	-32.3659	-1.792
-1.76026	-1.49869	-32.2922	-1.7915
-1.74258	-1.49549	-30.1173	-1.791
-1.72351	-1.4923	-19.0477	-1.7905
-1.70293	-1.48911	-19.4298	-1.79
-1.68076	-1.48593	-25.931	-1.7895
-1.6569	-1.48275	-33.9696	-1.789
-1.63127	-1.47957	-27.1824	-1.7885
-1.60379	-1.4764	-36.1679	-1.788
-1.57437	-1.47323	-32.7736	-1.7875
-1.54295	-1.47006	-37.4095	-1.787
-1.50947	-1.46689	-31.838	-1.7865
-1.47385	-1.46372	-54.3858	-1.786
-1.43605	-1.46056	-61.9857	-1.7855
-1.39602	-1.4574	-60.7885	-1.785
-1.3537	-1.45424	-62.1455	-1.7845
-1.30905	-1.45109	-67.1697	-1.784
-1.26203	-1.44793	-68.5776	-1.7835
-1.21262	-1.44478	-61.6813	-1.783
-1.16078	-1.44163	-51.6068	-1.7825
-1.1065	-1.43847	-52.1882	-1.782
-1.04974	-1.43532	-49.0073	-1.7815
-0.990496	-1.43218	-49.3426	-1.781
-0.928759	-1.42903	-39.2571	-1.7805
-0.86452	-1.42588	-44.0631	-1.78
-0.797778	-1.42273	-39.7555	-1.7795
-0.728535	-1.41959	-45.4199	-1.779
-0.656796	-1.41644	-43.9382	-1.7785
-0.582572	-1.41329	-35.2266	-1.778
-0.505876	-1.41015	-35.6973	-1.7775
-0.426727	-1.407	-25.653	-1.777
-0.345145	-1.40385	-38.3186	-1.7765
-0.261157	-1.40071	-28.8647	-1.776
-0.174789	-1.39756	-19.7754	-1.7755
-0.0860756	-1.39441	-16.0778	-1.775
0.00494947	-1.39126	-20.7304	-1.7745
0.0982473	-1.38811	-26.6641	-1.774
0.193776	-1.38496	-18.3359	-1.7735
0.291492	-1.3818	-11.4936	-1.773
0.391347	-1.37865	-18.7984	-1.7725
0.493291	-1.37549	-15.6627	-1.772
0.597272	-1.37234	-25.3001	-1.7715
0.703234	-1.36918	-21.4284	-1.771
0.811119	-1.36601	-19.542	-1.7705
0.920867	-1.36285	-23.6295	-1.77
1.03242	-1.35968	-16.1652	-1.7695
1.1457	-1.35652	-18.0696	-1.769
1.26066	-1.35334	-19.1529	-1.7685
1.37722	-1.35017	-28.2559	-1.768
1.49532	-1.34699	-34.4085	-1.7675
1.61488	-1.34381	-30.8785	-1.767
1.73583	-1.34063	-24.4538	-1.7665
1.8581	-1.33745	-28.3241	-1.766
1.98161	-1.33426	-16.7011	-1.7655
2.10629	-1.33106	-9.56478	-1.765
2.23206	-1.32787	1.4545	-1.7645
2.35884	-1.32467	4.10418	-1.764
2.48656	-1.32146	17.3554	-1.7635
2.61514	-1.31825	15.8547	-1.763
2.7445	-1.31504	18.4445	-1.7625
2.87456	-1.31182	24.6362	-1.762
3.00524	-1.3086	16.6401	-1.7615
3.13646	-1.30538	11.8064	-1.761
3.26815	-1.30215	8.88546	-1.7605
3.40023	-1.29891	24.8569	-1.76
3.53261	-1.29567	38.4907	-1.7595
3.66523	-1.29242	30.7974	-1.759
3.798	-1.28917	27.7689	-1.7585
3.93085	-1.28592	31.0323	-1.758
4.06371	-1.28265	35.4218	-1.7575
4.1965	-1.27938	28.3555	-1.757
4.32914	-1.27611	2.69298	-1.7565
4.46158	-1.27283	-12.6959	-1.756
4.59373	-1.26954	-10.0522	-1.7555
4.72553	-1.26625	-6.24036	-1.755
4.85692	-1.26295	-5.07426	-1.7545
4.98782	-1.25965	-2.3731	-1.754
5.11817	-1.25633	-4.13963	-1.7535
5.24792	-1.25302	-4.14193	-1.753
5.377	-1.24969	3.97958	-1.7525
5.50536	-1.24636	9.75147	-1.752
5.63294	-1.24301	0.558564	-1.7515
5.75968	-1.23967	-18.6136	-1.751
5.88555	-1.23631	-41.3704	-1.7505
6.01048	-1.23295	-45.7999	-1.75
6.13444	-1.22958	-45.2498	-1.7495
6.25739	-1.2262	-34.3859	-1.749
6.37927	-1.22281	-34.1047	-1.7485
6.50006	-1.21941	-24.3167	-1.748
6.61971	-1.21601	-8.96249	-1.7475
6.73821	-1.2126	-15.3321	-1.747
6.85551	-1.20918	-18.3586	-1.7465
6.9716	-1.20575	-17.9784	-1.746
7.08645	-1.20231	-15.7375	-1.7455
7.20003	-1.19886	-8.61445	-1.745
7.31235	-1.1954	-5.80371	-1.7445
7.42337	-1.19194	0.924822	-1.744
7.5331	-1.18846	-0.494035	-1.7435
7.64152	-1.18497	-11.7334	-1.743
7.74863	-1.18148	-8.58274	-1.7425
7.85443	-1.17797	-7.21243	-1.742
7.95892	-1.17446	-10.2446	-1.7415
8.06211	-1.17093	-3.44984	-1.741
8.16401	-1.16739	-1.37584	-1.7405
8.26464	-1.16385	15.3734	-1.74
8.364	-1.16029	14.0431	-1.7395
8.46212	-1.15672	-10.5693	-1.739
8.55903	-1.15314	-0.666548	-1.7385
8.65474	-1.14955	-11.2395	-1.738
8.74929	-1.14595	-26.5154	-1.7375
8.84271	-1.14234	-33.2715	-1.737
8.93504	-1.13872	-22.6586	-1.7365
9.02632	-1.13508	-26.062	-1.736
9.11659	-1.13143	-19.5901	-1.7355
9.2059	-1.12777	-8.96285	-1.735
9.2943	-1.1241	-3.35457	-1.7345
9.38183	-1.12042	11.2315	-1.734
9.46856	-1.11672	17.1889	-1.7335
9.55455	-1.11301	13.6035	-1.733
9.63986	-1.10929	11.6428	-1.7325
9.72454	-1.10556	17.7546	-1.732
9.80868	-1.10181	17.4606	-1.7315
9.89234	-1.09805	13.7872	-1.731
9.9756	-1.09428	14.5862	-1.7305
10.0585	-1.0905	1.36004	-1.73
10.1412	-1.0867	11.8899	-1.7295
10.2237	-1.08288	11.1563	-1.729
10.3062	-1.07906	6.59379	-1.7285
10.3886	-1.07522	13.3935	-1.728
10.4711	-1.07136	4.08463	-1.7275
10.5538	-1.06749	0.0240257	-1.727
10.6368	-1.06361	6.92692	-1.7265
10.7202	-1.05972	3.40989	-1.726
10.804	-1.0558	1.81018	-1.7255
10.8885	-1.05188	3.18913	-1.725
10.9736	-1.04794	-21.1648	-1.7245
11.0594	-1.04398	-35.2902	-1.724
11.1462	-1.04001	-19.9545	-1.7235
11.234	-1.03602	-27.1518	-1.723
11.3228	-1.03202	-35.6014	-1.7225
11.4129	-1.02801	-28.8664	-1.722
11.5043	-1.02397	-18.9829	-1.7215
11.5971	-1.01992	-9.20906	-1.721
11.6915	-1.01586	-2.39936	-1.7205
11.7875	-1.01178	-11.7052	-1.72
11.8853	-1.00768	-6.47863	-1.7195
11.985	-1.00357	-4.21452	-1.719
12.0867	-0.99944	-2.72359	-1.7185
12.1905	-0.995294	14.6955	-1.718
12.2966	-0.991131	16.9622	-1.7175
12.405	-0.986951	18.6509	-1.717
12.5159	-0.982754	26.1964	-1.7165
12.6294	-0.97854	22.0748	-1.716
12.7456	-0.974309	19.5385	-1.7155
12.8646	-0.97006	19.6526	-1.715
12.9865	-0.965794	16.432	-1.7145
13.1115	-0.96151	23.5099	-1.714
13.2397	-0.957208	21.5368	-1.7135
13.3712	-0.952888	15.6881	-1.713
13.5061	-0.94855	12.9848	-1.7125
13.6444	-0.944194	-0.394306	-1.712
13.7864	-0.939819	-11.109	-1.7115
13.9321	-0.935426	-5.54994	-1.711
14.0817	-0.931014	-19.4135	-1.7105
14.2352	-0.926583	-31.1804	-1.71
14.3928	-0.922133	-39.583	-1.7095
14.5545	-0.917664	-41.5588	-1.709
14.7204	-0.913176	-36.0112	-1.7085
14.8907	-0.908668	-36.4509	-1.708
15.0655	-0.904141	-29.7858	-1.7075
15.2448	-0.899594	-23.8096	-1.707
15.4287	-0.895027	-24.6881	-1.7065
15.6173	-0.890441	-32.9485	-1.706
15.8108	-0.885834	-41.1793	-1.7055
16.0091	-0.881207	-32.2694	-1.705
16.2125	-0.87656	-18.0384	-1.7045
16.4208	-0.871892	-18.7303	-1.704
16.6344	-0.867203	-24.0991	-1.7035
16.8531	-0.862494	-24.499	-1.703
17.077	-0.857764	-36.2543	-1.7025
17.3063	-0.853012	-26.1203	-1.702
17.541	-0.84824	-23.1838	-1.7015
17.7812	-0.843446	-17.5854	-1.701
18.0269	-0.838631	-24.8327	-1.7005
18.2781	-0.833794	-23.7035	-1.7
18.5349	-0.828935	-14.3242	-1.6995
18.7974	-0.824054	-12.0408	-1.699
19.0655	-0.819151	2.80951	-1.6985
19.3394	-0.814227	-3.62897	-1.698
19.619	-0.809279	-5.53687	-1.6975
19.9045	-0.80431	-5.32553	-1.697
20.1957	-0.799317	-8.71969	-1.6965
20.4927	-0.794302	-13.1442	-1.696
20.7955	-0.789264	-3.64723	-1.6955
21.1042	-0.784203	-17.5329	-1.695
21.4187	-0.779119	-23.5574	-1.6945
21.7391	-0.774012	-18.7759	-1.694
22.0653	-0.768881	-22.8499	-1.6935
22.3973	-0.763727	-17.9455	-1.693
22.7351	-0.758549	-18.2284	-1.6925
23.0787	-0.753347	-20.1084	-1.692
23.4281	-0.748121	-26.6673	-1.6915
23.7832	-0.74287	-22.7597	-1.691
24.144	-0.737596	-16.5377	-1.6905
24.5104	-0.732297	-17.3754	-1.69
24.8825	-0.726974	3.84074	-1.6895
25.2601	-0.721626	1.97812	-1.689
25.6432	-0.716253	0.279465	-1.6885
26.0318	-0.710855	5.69349	-1.688
26.4257	-0.705432	8.90359	-1.6875
26.825	-0.699984	20.0936	-1.687
27.2295	-0.69451	22.4293	-1.6865
27.6391	-0.689011	27.4482	-1.686
28.0538	-0.683486	32.4256	-1.6855
28.4735	-0.677936	21.8254	-1.685
28.898	-0.672359	21.941	-1.6845
29.3274	-0.666757	23.11	-1.684
29.7614	-0.661128	21.1361	-1.6835
30.2	-0.655472	16.8891	-1.683
30.643	-0.649791	24.8601	-1.6825
31.0903	-0.644082	19.4332	-1.682
31.5419	-0.638347	18.9749	-1.6815
31.9975	-0.632585	16.5693	-1.681
32.457	-0.626796	12.4928	-1.6805
32.9204	-0.62098	18.84	-1.68
33.3874	-0.615136	25.6958	-1.6795
33.8579	-0.609265	21.2833	-1.679
34.3317	-0.603366	31.9664	-1.6785
34.8087	-0.59744	41.6507	-1.678
35.2888	-0.591485	38.2649	-1.6775
35.7717	-0.585503	37.2643	-1.677
36.2573	-0.579492	42.415	-1.6765
36.7454	-0.573453	42.28	-1.676
37.2358	-0.567386	36.7089	-1.6755
37.7284	-0.56129	44.7614	-1.675
38.2229	-0.555165	39.0385	-1.6745
38.7192	-0.549012	34.3266	-1.674
39.217	-0.542829	28.4495	-1.6735
39.7163	-0.536617	23.3734	-1.673
40.2166	-0.530376	26.0922	-1.6725
40.718	-0.524106	26.0228	-1.672
41.2201	-0.517806	28.7054	-1.6715
41.7227	-0.511476	25.6112	-1.671
42.2257	-0.505117	32.0445	-1.6705
42.7287	-0.498727	31.4233	-1.67
43.2316	-0.492308	31.4137	-1.6695
43.7342	-0.485858	39.6027	-1.669
44.2362	-0.479377	30.6753	-1.6685
44.7374	-0.472866	37.5091	-1.668
45.2375	-0.466325	43.2633	-1.6675
45.7364	-0.459753	44.9408	-1.667
46.2337	-0.453149	48.429	-1.6665
46.7293	-0.446515	50.6492	-1.666
47.2229	-0.439849	52.2839	-1.6655
47.7142	-0.433152	52.5824	-1.665
48.203	-0.426424	49.8958	-1.6645
48.6891	-0.419664	58.271	-1.664
49.1722	-0.412872	62.8623	-1.6635
49.6521	-0.406048	69.1972	-1.663
50.1285	-0.399192	78.635	-1.6625
50.6011	-0.392303	62.8663	-1.662
51.0698	-0.385383	62.0208	-1.6615
51.5342	-0.37843	62.0794	-1.661
51.9941	-0.371444	74.11	-1.6605
52.4492	-0.364426	84.8872	-1.66
52.8993	-0.357374	90.8585	-1.6595
53.3442	-0.35029	83.1994	-1.659
53.7835	-0.343172	77.8446	-1.6585
54.2171	-0.336022	76.8062	-1.658
54.6446	-0.328837	69.032	-1.6575
55.0659	-0.321619	71.27	-1.657
55.4805	-0.314368	67.3614	-1.6565
55.8884	-0.307082	60.308	-1.656
56.2893	-0.299762	55.2584	-1.6555
56.6828	-0.292409	50.5574	-1.655
57.0689	-0.28502	50.2744	-1.6545
57.4471	-0.277598	49.7669	-1.654
57.8172	-0.265726	43.8921	-1.6535
58.1791	-0.253807	33.948	-1.653
58.5324	-0.241842	34.359	-1.6525
58.877	-0.229831	37.1336	-1.652
59.2126	-0.217775	40.7535	-1.6515
59.5389	-0.205674	45.987	-1.651
59.8557	-0.193528	33.288	-1.6505
60.1628	-0.181338	36.0244	-1.65
60.46	-0.169105	42.1078	-1.6495
60.747	-0.156829	38.9737	-1.649
61.0236	-0.14451	31.0168	-1.6485
61.2895	-0.132148	26.6204	-1.648
61.5447	-0.119745	44.8026	-1.6475
61.7888	-0.1073	49.1004	-1.647
62.0216	-0.0948138	47.4157	-1.6465
62.243	-0.0822872	60.8557	-1.646
62.4527	-0.0697202	57.6789	-1.6455
62.6505	-0.0571132	58.4784	-1.645
62.8362	-0.0444667	62.6387	-1.6445
63.0098	-0.0317809	76.6701	-1.644
63.1708	-0.0190562	87.072	-1.6435
63.3193	-0.00629301	87.8054	-1.643
63.4549	0.0065084	90.2472	-1.6425
63.5776	0.0193477	86.9517	-1.642
63.6871	0.0322245	79.2522	-1.6415
63.7833	0.0451386	75.5938	-1.641
63.8661	0.0580895	75.9872	-1.6405
63.9352	0.0710771	83.2968	-1.64
63.9906	0.0841011	83.0603	-1.6395
64.032	0.097161	86.9405	-1.639
64.0594	0.110257	84.6676	-1.6385
64.0727	0.123388	82.8158	-1.638
64.0716	0.136554	82.9316	-1.6375
64.0561	0.149756	82.3764	-1.637
64.026	0.162992	74.1818	-1.6365
63.9813	0.176262	73.6732	-1.636
63.9219	0.189567	76.9839	-1.6355
63.8476	0.202906	71.7443	-1.635
63.7583	0.216278	73.6373	-1.6345
63.654	0.229684	71.1532	-1.634
63.5346	0.243123	67.0456	-1.6335
63.4	0.256595	67.8097	-1.633
63.2502	0.2701	44.8695	-1.6325
63.085	0.283638	31.4382	-1.632
62.9045	0.297208	35.6283	-1.6315
62.7086	0.31081	30.4618	-1.631
62.4972	0.324444	32.9672	-1.6305
62.2703	0.338111	34.6219	-1.63
62.028	0.351809	36.4695	-1.6295
61.77	0.365538	46.3629	-1.629
61.4966	0.379299	44.1983	-1.6285
61.2075	0.393091	45.2004	-1.628
60.9029	0.406914	44.9695	-1.6275
60.5828	0.420768	52.9798	-1.627
60.2471	0.434653	36.115	-1.6265
59.8959	0.448568	27.0653	-1.626
59.5291	0.462514	31.4726	-1.6255
59.147	0.47649	28.8002	-1.625
58.7494	0.490496	34.7926	-1.6245
58.3364	0.504533	26.6216	-1.624
57.9081	0.518599	25.3566	-1.6235
57.4645	0.532695	34.9193	-1.623
57.0057	0.546821	36.1563	-1.6225
56.5318	0.560977	38.647	-1.622
56.0428	0.575162	32.2075	-1.6215
55.5389	0.589377	52.0108	-1.621
55.0202	0.603621	52.6989	-1.6205
54.4866	0.617894	35.9358	-1.62
53.9384	0.632196	28.6926	-1.6195
53.3757	0.646528	32.4056	-1.619
52.7985	0.660888	45.6052	-1.6185
52.2071	0.675278	39.4065	-1.618
51.6014	0.689697	32.6034	-1.6175
50.9818	0.704144	39.4119	-1.617
50.3483	0.71862	37.6739	-1.6165
49.701	0.733125	39.4293	-1.616
49.0402	0.747659	22.8766	-1.6155
48.366	0.762221	24.7465	-1.615
47.6785	0.776812	20.5124	-1.6145
46.978	0.791431	25.0314	-1.614
46.2647	0.806079	17.9066	-1.6135
45.5386	0.820755	-6.35405	-1.613
44.8001	0.83546	3.62724	-1.6125
44.0493	0.850194	11.7618	-1.612
43.2864	0.864956	8.12375	-1.6115
42.5117	0.879746	12.2616	-1.611
41.7253	0.894565	15.5177	-1.6105
40.9275	0.909412	-10.499	-1.61
40.1185	0.924288	-6.46362	-1.6095
39.2985	0.939191	3.0072	-1.609
38.4678	0.954124	9.36506	-1.6085
37.6267	0.969085	4.51428	-1.608
36.7753	0.984074	-8.53267	-1.6075
35.914	0.999092	-2.96431	-1.607
35.043	1.01414	6.69497	-1.6065
34.1625	1.02921	-4.84971	-1.606
33.2728	1.04432	-8.32973	-1.6055
32.3742	1.05945	-1.61368	-1.605
31.467	1.07461	-8.44327	-1.6045
30.5515	1.0898	18.6927	-1.604
29.6279	1.10501	28.0433	-1.6035
28.6966	1.12026	30.8928	-1.603
27.7577	1.13554	18.5503	-1.6025
26.8117	1.15084	9.42508	-1.602
25.8589	1.16617	0.711095	-1.6015
24.8994	1.18153	1.64089	-1.601
23.9337	1.19692	2.43246	-1.6005
22.962	1.21234	4.68241	-1.6
21.9847	1.22779	-0.437673	-1.5995
21.0021	1.24327	-0.904292	-1.599
20.0145	1.25878	17.7257	-1.5985
19.0222	1.27431	16.556	-1.598
18.0256	1.28988	18.5631	-1.5975
17.0249	1.30547	12.3908	-1.597
16.0206	1.3211	7.69606	-1.5965
15.0128	1.33675	-8.37271	-1.596
14.0021	1.35243	-8.26648	-1.5955
12.9887	1.36815	-1.68425	-1.595
11.9729	1.38389	-14.1327	-1.5945
10.9551	1.39966	0.433167	-1.594
9.93563	1.41546	17.4039	-1.5935
8.91483	1.4313	0.319554	-1.593
7.89305	1.44716	1.28165	-1.5925
6.87063	1.46305	7.84455	-1.592
5.84791	1.47898	-21.1705	-1.5915
4.82524	1.49493	-35.0521	-1.591
3.80297	1.51091	-33.9638	-1.5905
2.78144	1.52693	-36.809	-1.59
1.761	1.54298	-32.2131	-1.5895
0.741996	1.55905	-46.172	-1.589
-0.275224	1.57516	-29.7957	-1.5885
-1.29031	1.5913	-15.4604	-1.588
-2.30292	1.60747	-21.0096	-1.5875
-3.31271	1.62367	-15.771	-1.587
-4.31933	1.63991	-7.26988	-1.5865
-5.32243	1.65617	6.17459	-1.586
-6.32168	1.67247	16.4789	-1.5855
-7.31673	1.68879	9.10099	-1.585
-8.30723	1.70516	6.44973	-1.5845
-9.29286	1.72155	11.0559	-1.584
-10.2733	1.73797	-8.83004	-1.5835
-11.2481	1.75443	-2.90505	-1.583
-12.2171	1.77092	1.07742	-1.5825
-13.1798	1.78744	-2.52602	-1.582
-14.136	1.804	-10.4444	-1.5815
-15.0852	1.82058	-14.1837	-1.581
-16.0273	1.8372	-17.337	-1.5805
-16.9618	1.85386	-29.9165	-1.58
-17.8885	1.87055	-29.15	-1.5795
-18.807	1.88727	-23.9386	-1.579
-19.717	1.90402	-22.323	-1.5785
-20.6182	1.92081	-22.3781	-1.578
-21.5103	1.93763	-19.3752	-1.5775
-22.393	1.95449	-10.4414	-1.577
-23.2659	1.97138	-18.0802	-1.5765
-24.1288	1.9883	-12.9811	-1.576
-24.9814	2.00526	-9.45573	-1.5755
-25.8234	2.02225	-22.4051	-1.575
-26.6544	2.03928	-21.754	-1.5745
-27.4743	2.05634	-14.9627	-1.574
-28.2828	2.07344	-9.77769	-1.5735
-29.0794	2.09057	-4.09395	-1.573
-29.8641	2.10774	0.126771	-1.5725
-30.6365	2.12494	7.79534	-1.572
-31.3964	2.14218	-7.84478	-1.5715
-32.1434	2.15945	-4.48138	-1.571
-32.8775	2.17676	-23.5991	-1.5705
-33.5982	2.19411	-27.5435	-1.57
-34.3053	2.21149	-35.5592	-1.5695
-34.9987	2.22891	-42.0542	-1.569
-35.6781	2.24636	-26.3166	-1.5685
-36.3433	2.26385	-20.2777	-1.568
-36.994	2.28138	-20.5233	-1.5675
-37.63	2.29894	-17.9895	-1.567
-38.2511	2.31654	-9.6405	-1.5665
-38.8572	2.33418	-6.30489	-1.566
-39.4479	2.35185	1.80136	-1.5655
-40.0232	2.36956	-1.78533	-1.565
-40.5828	2.38731	-0.373723	-1.5645
-41.1266	2.40509	0.631722	-1.564
-41.6543	2.42291	6.11589	-1.5635
-42.1659	2.44077	15.6191	-1.563
-42.6611	2.45867	10.185	-1.5625
-43.1397	2.4766	22.422	-1.562
-43.6018	2.49458	21.5078	-1.5615
-44.047	2.51259	26.4043	-1.561
-44.4753	2.53063	22.8239	-1.5605
-44.8865	2.54872	21.1028	-1.56
-45.2805	2.56684	20.9181	-1.5595
-45.6573	2.585	9.44723	-1.559
-46.0166	2.6032	14.6986	-1.5585
-46.3583	2.62144	0.7251	-1.558
-46.6825	2.63972	-8.63828	-1.5575
-46.989	2.65803	-20.7288	-1.557
-47.2776	2.67638	-12.4505	-1.5565
-47.5484	2.69477	-3.69311	-1.556
-47.8013	2.7132	-11.7873	-1.5555
-48.0362	2.73167	-12.3844	-1.555
-48.253	2.75018	-15.5998	-1.5545
-48.4517	2.76872	-25.3254	-1.554
-48.6323	2.7873	-24.083	-1.5535
-48.7947	2.80592	-21.3823	-1.553
-48.9389	2.82458	-33.0834	-1.5525
-49.0649	2.84328	-30.2336	-1.552
-49.1726	2.86201	-30.7057	-1.5515
-49.2622	2.88079	-47.2677	-1.551
-49.3335	2.8996	-49.7378	-1.5505
-49.3865	2.91845	-39.9026	-1.55
-49.4214	2.93734	-45.1681	-1.5495
-49.4381	2.95626	-38.4294	-1.549
-49.4366	2.97522	-49.3248	-1.5485
-49.417	2.99423	-47.8597	-1.548
-49.3794	3.01326	-61.7343	-1.5475
-49.3237	3.03234	-61.2278	-1.547
-49.25	3.05145	-70.7833	-1.5465
-49.1585	3.07061	-79.937	-1.546
-49.0492	3.08979	-78.2746	-1.5455
-48.9221	3.10902	-74.3281	-1.545
-48.7773	3.12828	-73.8822	-1.5445
-48.615	-3.1356	-69.0211	-1.544
-48.4353	-3.11627	-75.6747	-1.5435
-48.2381	-3.0969	-66.6599	-1.543
-48.0238	-3.07749	-67.2502	-1.5425
-47.7923	-3.05805	-83.5781	-1.542
-47.5439	-3.03857	-87.4793	-1.5415
-47.2786	-3.01905	-76.0515	-1.541
-46.9966	-2.9995	-59.1045	-1.5405
-46.698	-2.97991	-66.0879	-1.54
-46.383	-2.96029	-63.2452	-1.5395
-46.0518	-2.94064	-50.1625	-1.539
-45.7045	-2.92095	-66.0929	-1.5385
-45.3412	-2.90123	-80.6717	-1.538
-44.9623	-2.88147	-114.144	-1.5375
-44.5678	-2.86168	-136.856	-1.537
-44.1579	-2.84186	-125.139	-1.5365
-43.7329	-2.822	-109.48	-1.536
-43.293	-2.80212	-97.6255	-1.5355
-42.8383	-2.7822	-95.5628	-1.535
-42.369	-2.76225	-85.2127	-1.5345
-41.8855	-2.74226	-83.8809	-1.534
-41.3879	-2.72225	-91.8592	-1.5335
-40.8764	-2.70221	-85.0366	-1.533
-40.3513	-2.68213	-77.9662	-1.5325
-39.8129	-2.66203	-71.6197	-1.532
-39.2613	-2.6419	-75.6161	-1.5315
-38.6969	-2.62174	-75.8865	-1.531
-38.1198	-2.60155	-69.907	-1.5305
-37.5304	-2.58133	-86.0235	-1.53
-36.9289	-2.56109	-88.1791	-1.5295
-36.3156	-2.54082	-81.5343	-1.529
-35.6908	-2.52052	-88.019	-1.5285
-35.0547	-2.5002	-83.9078	-1.528
-34.4076	-2.47985	-75.2242	-1.5275
-33.7499	-2.45948	-63.7513	-1.527
-33.0817	-2.43909	-70.3304	-1.5265
-32.4035	-2.41867	-64.1314	-1.526
-31.7155	-2.39822	-59.803	-1.5255
-31.018	-2.37776	-54.317	-1.525
-30.3113	-2.35727	-51.4622	-1.5245
-29.5957	-2.33676	-53.5563	-1.524
-28.8715	-2.31624	-44.4066	-1.5235
-28.1392	-2.29569	-41.0097	-1.523
-27.3989	-2.27512	-26.215	-1.5225
-26.651	-2.25453	-15.4318	-1.522
-25.8958	-2.23393	-14.1669	-1.5215
-25.1337	-2.2133	-18.4673	-1.521
-24.365	-2.19266	-20.7507	-1.5205
-23.59	-2.17201	-28.0093	-1.52
-22.809	-2.15133	-34.5125	-1.5195
-22.0224	-2.13065	-37.136	-1.519
-21.2306	-2.10994	-38.1364	-1.5185
-20.4338	-2.08923	-35.2685	-1.518
-19.6325	-2.0685	-23.8427	-1.5175
-18.8269	-2.04776	-14.6022	-1.517
-18.0174	-2.02701	-18.9105	-1.5165
-17.2043	-2.00624	-12.7284	-1.516
-16.388	-1.98547	-10.5776	-1.5155
-15.5689	-1.96468	-14.0744	-1.515
-14.7473	-1.94389	-10.8031	-1.5145
-13.9234	-1.92309	-14.054	-1.514
-13.0978	-1.90228	-4.90012	-1.5135
-12.2707	-1.88146	-0.855155	-1.513
-11.4425	-1.86064	1.07649	-1.5125
-10.6135	-1.83981	1.26896	-1.512
-9.78402	-1.81897	3.73759	-1.5115
-8.9545	-1.79814	-2.13855	-1.511
-8.12526	-1.77729	11.3282	-1.5105
-7.29663	-1.75645	0.78136	-1.51
-6.46895	-1.7356	5.60482	-1.5095
-5.64258	-1.71475	9.59488	-1.509
-4.81785	-1.6939	11.7615	-1.5085
-3.99512	-1.67305	-6.06453	-1.508
-3.1747	-1.6522	8.86475	-1.5075
-2.35695	-1.63135	19.5392	-1.507
-1.5422	-1.6105	0.171022	-1.5065
-0.730784	-1.58965	5.51234	-1.506
0.0769667	-1.56881	6.52625	-1.5055
0.880723	-1.54796	8.31699	-1.505
1.68016	-1.52713	12.5996	-1.5045
2.47495	-1.50629	8.73914	-1.504
3.26477	-1.48547	11.1443	-1.5035
4.0493	-1.46464	13.9447	-1.503
4.82823	-1.44383	23.1395	-1.5025
5.60125	-1.42302	21.8344	-1.502
6.36805	-1.40222	27.1363	-1.5015
7.12832	-1.38142	26.6241	-1.501
7.88176	-1.36064	28.5603	-1.5005
8.62807	-1.33986	37.4666	-1.5
9.36696	-1.31909	39.0091	-1.4995
10.0981	-1.29834	45.4503	-1.499
10.8213	-1.27759	29.212	-1.4985
11.5362	-1.25685	19.3041	-1.498
12.2426	-1.23613	25.5204	-1.4975
12.9401	-1.21541	30.1126	-1.497
13.6285	-1.19471	27.3266	-1.4965
14.3076	-1.17403	33.2562	-1.496
14.977	-1.15335	30.6493	-1.4955
15.6366	-1.13269	28.3225	-1.495
16.2861	-1.11204	31.787	-1.4945
16.9252	-1.09141	20.8035	-1.494
17.5537	-1.07079	11.3922	-1.4935
18.1714	-1.05019	19.2041	-1.493
18.778	-1.0296	16.9095	-1.4925
19.3734	-1.00903	20.4013	-1.492
19.9573	-0.988476	13.682	-1.4915
20.5294	-0.967937	16.4214	-1.491
21.0897	-0.947415	14.9518	-1.4905
21.6379	-0.92691	14.7321	-1.49
22.1739	-0.906422	17.9921	-1.4895
22.6973	-0.885952	27.0094	-1.489
23.2081	-0.865499	28.5343	-1.4885
23.7061	-0.845065	32.6749	-1.488
24.1912	-0.824649	44.6681	-1.4875
24.6631	-0.804251	43.8622	-1.487
25.1217	-0.783873	44.5989	-1.4865
25.5669	-0.763513	42.8758	-1.486
25.9985	-0.743172	47.5284	-1.4855
26.4165	-0.72285	54.8397	-1.485
26.8206	-0.702548	58.6129	-1.4845
27.2108	-0.682265	43.8725	-1.484
27.587	-0.662002	46.971	-1.4835
27.949	-0.641759	52.5857	-1.483
28.2968	-0.621535	57.515	-1.4825
28.6302	-0.601332	58.4677	-1.482
28.9493	-0.581148	49.1604	-1.4815
29.2539	-0.560985	46.9809	-1.481
29.5439	-0.540841	65.9879	-1.4805
29.8194	-0.520718	51.8837	-1.48
30.0802	-0.500614	57.76	-1.4795
30.3263	-0.480531	63.0355	-1.479
30.5577	-0.460468	61.8806	-1.4785
30.7743	-0.440426	62.9772	-1.478
30.9762	-0.420403	45.3898	-1.4775
31.1632	-0.4004	40.2006	-1.477
31.3355	-0.380418	40.4404	-1.4765
31.493	-0.360455	37.1108	-1.476
31.6357	-0.340512	37.539	-1.4755
31.7636	-0.320589	34.17	-1.475
31.8767	-0.300686	42.3576	-1.4745
31.9752	-0.280802	36.4965	-1.474
32.059	-0.260937	38.9459	-1.4735
32.1281	-0.241092	35.7739	-1.473
32.1827	-0.221266	41.464	-1.4725
32.2227	-0.201459	54.955	-1.472
32.2483	-0.181671	53.596	-1.4715
32.2595	-0.161902	48.064	-1.471
32.2564	-0.142151	40.8041	-1.4705
32.2391	-0.122418	40.1272	-1.47
32.2077	-0.102704	36.5202	-1.4695
32.1623	-0.083007	40.6768	-1.469
32.103	-0.0633278	39.4905	-1.4685
32.0299	-0.0436659	27.7528	-1.468
31.9431	-0.0240211	22.4258	-1.4675
31.8428	-0.00439322	30.3763	-1.467
31.7291	0.0152182	23.3594	-1.4665
31.6022	0.0348133	32.3443	-1.466
31.4621	0.0543926	28.3877	-1.4655
31.3091	0.0739561	22.371	-1.465
31.1433	0.0935044	25.6343	-1.4645
30.9649	0.113038	18.8694	-1.464
30.774	0.132556	31.248	-1.4635
30.5709	0.152061	34.3937	-1.463
30.3557	0.171551	43.1307	-1.4625
30.1286	0.191029	38.2954	-1.462
29.8898	0.210493	44.2198	-1.4615
29.6395	0.229944	35.6483	-1.461
29.3779	0.249383	33.7616	-1.4605
29.1053	0.26881	25.7289	-1.46
28.8218	0.288226	9.17999	-1.4595
28.5277	0.307631	25.9482	-1.459
28.2232	0.327025	19.8301	-1.4585
27.9085	0.34641	18.9754	-1.458
27.5839	0.365785	33.8103	-1.4575
27.2496	0.385151	31.0518	-1.457
26.9059	0.404508	29.6654	-1.4565
26.553	0.423858	37.4631	-1.456
26.1911	0.443201	35.3282	-1.4555
25.8206	0.462537	30.7251	-1.455
25.4417	0.481866	18.4365	-1.4545
25.0546	0.50119	20.7311	-1.454
24.6596	0.52051	23.0004	-1.4535
24.2571	0.539825	22.3497	-1.453
23.8472	0.559136	19.9146	-1.4525
23.4303	0.578445	18.3958	-1.452
23.0066	0.597751	11.2207	-1.4515
22.5764	0.617056	6.01379	-1.451
22.14	0.63636	14.9764	-1.4505
21.6978	0.655664	6.20483	-1.45
21.2499	0.674969	13.7463	-1.4495
20.7967	0.694275	22.8294	-1.449
20.3385	0.713584	8.91011	-1.4485
19.8755	0.732896	16.9381	-1.448
19.4082	0.752213	21.1694	-1.4475
18.9367	0.771534	1.10037	-1.447
18.4614	0.790862	-0.057715	-1.4465
17.9825	0.810197	1.19799	-1.446
17.5005	0.829539	7.60769	-1.4455
17.0155	0.848891	9.9756	-1.445
16.5279	0.868252	17.3029	-1.4445
16.0381	0.887625	15.7205	-1.444
15.5462	0.90701	16.2569	-1.4435
15.0526	0.926409	16.3337	-1.443
14.5577	0.945822	13.7905	-1.4425
14.0616	0.965251	-0.195029	-1.442
13.5648	0.984698	7.75093	-1.4415
13.0675	1.00416	17.2684	-1.441
12.5701	1.02365	10.1248	-1.4405
12.0727	1.04315	23.7392	-1.44
11.5758	1.06268	32.5908	-1.4395
11.0796	1.08224	36.9844	-1.439
10.5845	1.10182	41.7355	-1.4385
10.0906	1.12142	31.4063	-1.438
9.59837	1.14106	37.1353	-1.4375
9.10803	1.16073	41.8871	-1.437
8.61989	1.18043	28.2206	-1.4365
8.13423	1.20016	24.4851	-1.436
7.65133	1.21994	25.2718	-1.4355
7.17147	1.23975	29.5959	-1.435
6.69494	1.2596	26.5914	-1.4345
6.22201	1.2795	19.1899	-1.434
5.75295	1.29944	29.2156	-1.4335
5.28802	1.31943	28.4463	-1.433
4.82751	1.33947	21.9402	-1.4325
4.37166	1.35956	8.483	-1.432
3.92075	1.37972	0.0346684	-1.4315
3.47501	1.39993	-4.17468	-1.431
3.03471	1.4202	-9.2088	-1.4305
2.60008	1.44054	-3.45403	-1.43
2.17137	1.46094	6.39559	-1.4295
1.74883	1.48142	6.07819	-1.429
1.33267	1.50197	7.59089	-1.4285
0.923133	1.52261	5.31481	-1.428
0.520439	1.54333	13.8828	-1.4275
0.124807	1.56413	3.6815	-1.427
-0.263549	1.58503	20.5929	-1.4265
-0.644422	1.60603	18.2228	-1.426
-1.01761	1.62713	9.12283	-1.4255
-1.38291	1.64833	1.95284	-1.425
-1.74013	1.66965	-13.2446	-1.4245
-2.08909	1.69108	-15.9264	-1.424
-2.42961	1.71264	-13.5606	-1.4235
-2.7615	1.73433	-12.9624	-1.423
-3.0846	1.75616	-14.0655	-1.4225
-3.39875	1.77813	-16.0137	-1.422
-3.70379	1.80026	-19.648	-1.4215
-3.99957	1.82254	-12.9667	-1.421
-4.28593	1.84499	-13.939	-1.4205
-4.56275	1.86762	-14.4989	-1.42
-4.82989	1.89044	-12.3535	-1.4195
-5.08722	1.91345	-13.5573	-1.419
-5.33462	1.93667	-18.7237	-1.4185
-5.57198	1.9601	-10.1686	-1.418
-5.79919	1.98377	-7.13309	-1.4175
-6.01615	2.00768	-1.143	-1.417
-6.22277	2.03184	-1.67685	-1.4165
-6.41896	2.05627	-16.5336	-1.416
-6.60463	2.08099	-12.1448	-1.4155
-6.77972	2.10601	-10.7005	-1.415
-6.94415	2.13135	-4.23181	-1.4145
-7.09787	2.15702	-15.8849	-1.414
-7.24082	2.18305	-20.4558	-1.4135
-7.37295	2.20946	-8.01962	-1.413
-7.49423	2.23626	-10.9307	-1.4125
-7.60461	2.26348	-8.97219	-1.412
-7.70408	2.29115	-21.6631	-1.4115
-7.79261	2.3193	-18.7685	-1.411
-7.87019	2.34794	-18.8651	-1.4105
-7.9368	2.37712	-14.7029	-1.41
-7.99246	2.40686	-8.11777	-1.4095
-8.03717	2.4372	-20.85	-1.409
-8.07093	2.46817	-12.7968	-1.4085
-8.09378	2.49981	-8.90392	-1.408
-8.10573	2.53216	-18.9305	-1.4075
-8.10682	2.56528	-16.357	-1.407
-8.09708	2.59919	-16.6835	-1.4065
-8.07658	2.63395	-11.9142	-1.406
-8.04534	2.6696	-20.3731	-1.4055
-8.00344	2.70621	-16.4377	-1.405
-7.95094	2.74382	-13.9281	-1.4045
-7.88791	2.78249	-7.53812	-1.404
-7.81443	2.82227	-2.62	-1.4035
-7.73058	2.86323	-1.58223	-1.403
-7.63644	2.90541	-6.82363	-1.4025
-7.53212	2.94887	3.329	-1.402
-7.41772	2.99367	4.7933	-1.4015
-7.29333	3.03986	-13.2171	-1.401
-7.15909	3.08747	-13.381	-1.4005
-7.01509	3.13655	-27.2209	-1.4
-6.86147	-3.09607	-20.3519	-1.3995
-6.69835	-3.04401	-6.08975	-1.399
-6.52588	-2.99044	1.32022	-1.3985
-6.34418	-2.93539	5.51098	-1.398
-6.1534	-2.87889	10.9456	-1.3975
-5.95369	-2.82102	19.3463	-1.397
-5.74522	-2.76185	19.2384	-1.3965
-5.52812	-2.70149	14.7323	-1.396
-5.30257	-2.64009	19.6529	-1.3955
-5.06874	-2.57779	3.56283	-1.395
-4.8268	-2.5148	14.5501	-1.3945
-4.57693	-2.4513	8.7696	-1.394
-4.3193	-2.38751	16.4638	-1.3935
-4.0541	-2.32367	13.0155	-1.393
-3.78153	-2.25998	17.2403	-1.3925
-3.50176	-2.19668	17.2761	-1.392
-3.21501	-2.13398	8.92449	-1.3915
-2.92146	-2.07208	9.88829	-1.391
-2.62133	-2.01114	0.0894126	-1.3905
-2.31481	-1.95134	5.71487	-1.39
-2.00212	-1.89278	9.45559	-1.3895
-1.68347	-1.83559	14.2597	-1.389
-1.35907	-1.77983	16.1924	-1.3885
-1.02914	-1.72557	23.8523	-1.388
-0.6939	-1.67283	32.2562	-1.3875
-0.353574	-1.62164	11.3908	-1.387
-0.00838606	-1.57198	23.5604	-1.3865
0.341439	-1.52383	24.0654	-1.386
0.695672	-1.47718	27.5696	-1.3855
1.05408	-1.43198	38.9252	-1.385
1.41644	-1.38819	32.0367	-1.3845
1.78251	-1.34576	25.9044	-1.384
2.15206	-1.30463	28.26	-1.3835
2.52486	-1.26475	24.7059	-1.383
2.90066	-1.22606	24.9651	-1.3825
3.27923	-1.1885	31.7023	-1.382
3.66033	-1.15203	24.3226	-1.3815
4.04373	-1.11657	38.7002	-1.381
4.42918	-1.0821	35.8994	-1.3805
4.81645	-1.04854	38.3611	-1.38
5.20529	-1.01585	31.3269	-1.3795
5.59547	-0.983985	27.9189	-1.379
5.98675	-0.952903	40.555	-1.3785
6.37889	-0.922558	34.3898	-1.378
6.77165	-0.892912	50.0951	-1.3775
7.1648	-0.863926	48.2231	-1.377
7.55809	-0.835566	35.8143	-1.3765
7.9513	-0.807797	35.3794	-1.376
8.34418	-0.780589	40.8544	-1.3755
8.73651	-0.753912	40.3326	-1.375
9.12805	-0.727738	40.1615	-1.3745
9.51857	-0.702042	47.3625	-1.374
9.90784	-0.676799	56.1217	-1.3735
10.2956	-0.651985	52.2132	-1.373
10.6817	-0.627581	48.6876	-1.3725
11.0659	-0.603565	46.1779	-1.372
11.4479	-0.579918	44.5509	-1.3715
11.8276	-0.556624	30.7433	-1.371
12.2047	-0.533665	28.2102	-1.3705
12.579	-0.511025	32.1057	-1.37
12.9502	-0.488691	17.8235	-1.3695
13.3183	-0.466647	24.4155	-1.369
13.6829	-0.444882	19.0046	-1.3685
14.0439	-0.423383	22.8792	-1.368
14.4011	-0.402139	24.5295	-1.3675
14.7543	-0.381138	26.6868	-1.367
15.1032	-0.360371	26.5604	-1.3665
15.4477	-0.339828	20.041	-1.366
15.7876	-0.3195	18.3843	-1.3655
16.1228	-0.299378	10.1385	-1.365
16.453	-0.279454	6.35056	-1.3645
16.778	-0.259722	12.9386	-1.364
17.0977	-0.240172	19.7422	-1.3635
17.412	-0.2208	20.2894	-1.363
17.7206	-0.201598	22.3099	-1.3625
18.0234	-0.18256	8.07797	-1.362
18.3202	-0.163681	7.29124	-1.3615
18.6109	-0.144955	7.08435	-1.361
18.8953	-0.126377	7.13877	-1.3605
19.1733	-0.107942	4.88896	-1.36
19.4448	-0.0896447	8.34756	-1.3595
19.7096	-0.0714818	1.20998	-1.359
19.9675	-0.0534487	1.99095	-1.3585
20.2185	-0.0355414	13.7117	-1.358
20.4624	-0.0177561	15.5578	-1.3575
20.6991	-8.92964e-05	15.3348	-1.357
20.9285	0.0174625	8.76569	-1.3565
21.1505	0.0349026	-1.90284	-1.356
21.365	0.0522339	-7.76558	-1.3555
21.5718	0.0694595	-11.3391	-1.355
21.7709	0.0865822	-10.357	-1.3545
21.9622	0.103605	-9.64845	-1.354
22.1456	0.120529	-7.02792	-1.3535
22.321	0.137359	3.42012	-1.353
22.4883	0.154095	-6.55905	-1.3525
22.6475	0.170741	-3.08931	-1.352
22.7985	0.187298	-12.8806	-1.3515
22.9412	0.203769	-10.9488	-1.351
23.0755	0.220155	-23.6102	-1.3505
23.2015	0.236458	-10.086	-1.35
23.3191	0.25268	-3.11237	-1.3495
23.4281	0.268823	-1.934	-1.349
23.5286	0.284888	2.70834	-1.3485
23.6206	0.300876	8.08595	-1.348
23.704	0.31679	8.52019	-1.3475
23.7787	0.332631	19.2847	-1.347
23.8448	0.3484	15.7827	-1.3465
23.9022	0.364098	16.3935	-1.346
23.9509	0.379727	26.1235	-1.3455
23.991	0.395288	23.2371	-1.345
24.0223	0.410781	25.1341	-1.3445
24.0449	0.426209	24.0166	-1.344
24.0588	0.441572	22.2838	-1.3435
24.064	0.456871	26.4688	-1.343
24.0605	0.472108	34.2091	-1.3425
24.0483	0.487282	37.5292	-1.342
24.0275	0.502395	32.9684	-1.3415
23.998	0.517449	33.8349	-1.341
23.9599	0.532443	32.0168	-1.3405
23.9132	0.547378	32.5231	-1.34
23.858	0.562256	42.9418	-1.3395
23.7942	0.577077	47.1866	-1.339
23.7219	0.591842	41.8298	-1.3385
23.6412	0.606552	35.6959	-1.338
23.5521	0.621206	46.7115	-1.3375
23.4547	0.635806	44.1603	-1.337
23.349	0.650353	35.3646	-1.3365
23.235	0.664847	31.9722	-1.336
23.1128	0.679289	38.4808	-1.3355
22.9825	0.693678	24.58	-1.335
22.8441	0.708017	22.9026	-1.3345
22.6978	0.722305	28.7351	-1.334
22.5435	0.736543	21.8147	-1.3335
22.3814	0.750731	18.0214	-1.333
22.2115	0.76487	13.9291	-1.3325
22.0338	0.77896	11.3414	-1.332
21.8486	0.793002	14.5172	-1.3315
21.6558	0.806996	17.2508	-1.331
21.4555	0.820943	27.5723	-1.3305
21.2479	0.834843	33.697	-1.33
21.033	0.848697	30.2057	-1.3295
20.8108	0.862504	23.7035	-1.329
20.5816	0.876266	21.5948	-1.3285
20.3453	0.889982	18.8582	-1.328
20.1021	0.903654	10.8436	-1.3275
19.852	0.917281	14.5232	-1.327
19.5953	0.930864	5.03022	-1.3265
19.3318	0.944403	13.5114	-1.326
19.0618	0.957899	17.2546	-1.3255
18.7854	0.971351	18.2256	-1.325
18.5026	0.984761	32.702	-1.3245
18.2136	0.998129	36.5744	-1.324
17.9184	1.01145	30.5542	-1.3235
17.6172	1.02474	39.1776	-1.323
17.3101	1.03798	42.9329	-1.3225
16.9971	1.05118	41.235	-1.322
16.6784	1.06434	28.5322	-1.3215
16.354	1.07746	23.5472	-1.321
16.0242	1.09054	32.5797	-1.3205
15.6889	1.10358	31.819	-1.32
15.3482	1.11658	26.3844	-1.3195
15.0024	1.12954	24.9738	-1.319
14.6515	1.14247	30.6899	-1.3185
14.2956	1.15535	39.809	-1.318
13.9347	1.1682	43.7973	-1.3175
13.5691	1.181	35.9033	-1.317
13.1988	1.19377	37.9159	-1.3165
12.8239	1.20651	32.6306	-1.316
12.4445	1.2192	36.1835	-1.3155
12.0607	1.23186	41.7757	-1.315
11.6727	1.24448	31.4323	-1.3145
11.2804	1.25707	32.372	-1.314
10.8841	1.26962	31.7927	-1.3135
10.4838	1.28214	26.5528	-1.313
10.0796	1.29462	25.0458	-1.3125
9.67158	1.30707	34.1127	-1.312
9.2599	1.31948	23.9065	-1.3115
8.84462	1.33186	24.1225	-1.311
8.42584	1.3442	25.106	-1.3105
8.00364	1.35651	25.0536	-1.31
7.57812	1.36879	27.1869	-1.3095
7.14937	1.38104	16.9101	-1.309
6.71748	1.39325	17.7514	-1.3085
6.28254	1.40543	6.68767	-1.308
5.84463	1.41758	11.7251	-1.3075
5.40384	1.4297	3.43025	-1.307
4.96025	1.44179	8.07908	-1.3065
4.51394	1.45384	9.16059	-1.306
4.065	1.46587	7.7895	-1.3055
3.61351	1.47787	4.77434	-1.305
3.15954	1.48984	7.85991	-1.3045
2.70317	1.50178	17.1538	-1.304
2.24448	1.51369	9.59339	-1.3035
1.78353	1.52557	4.87809	-1.303
1.32041	1.53743	14.0915	-1.3025
0.855178	1.54926	13.0017	-1.302
0.387908	1.56106	23.44	-1.3015
-0.0813327	1.57283	20.051	-1.301
-0.552478	1.58458	26.3955	-1.3005
-1.02546	1.5963	22.5956	-1.3
-1.50022	1.608	11.4614	-1.2995
-1.9767	1.61968	13.8405	-1.299
-2.45483	1.63133	18.9515	-1.2985
-2.93455	1.64295	19.6823	-1.298
-3.41581	1.65456	15.2718	-1.2975
-3.89856	1.66614	17.4302	-1.297
-4.38272	1.6777	15.4056	-1.2965
-4.86826	1.68923	3.24598	-1.296
-5.35512	1.70075	-8.42522	-1.2955
-5.84325	1.71224	-21.358	-1.295
-6.3326	1.72371	-28.6044	-1.2945
-6.82312	1.73517	-35.4602	-1.294
-7.31477	1.7466	-22.7416	-1.2935
-7.80749	1.75802	-36.9632	-1.293
-8.30124	1.76942	-60.9496	-1.2925
-8.79598	1.7808	-46.614	-1.292
-9.29166	1.79216	-42.4501	-1.2915
-9.78825	1.8035	-40.3613	-1.291
-10.2857	1.81483	-39.1925	-1.2905
-10.784	1.82615	-27.7766	-1.29
-11.283	1.83745	-26.9388	-1.2895
-11.7828	1.84873	-38.4207	-1.289
-12.2833	1.86	-44.3614	-1.2885
-12.7845	1.87126	-42.9633	-1.288
-13.2863	1.8825	-48.7337	-1.2875
-13.7887	1.89373	-35.949	-1.287
-14.2916	1.90495	-35.5797	-1.2865
-14.7951	1.91616	-41.4185	-1.286
-15.2991	1.92735	-38.1836	-1.2855
-15.8035	1.93854	-17.7489	-1.285
-16.3083	1.94972	-15.1398	-1.2845
-16.8135	1.96089	-7.53263	-1.284
-17.3191	1.97204	-2.7423	-1.2835
-17.825	1.9832	-13.1682	-1.283
-18.3312	1.99434	-25.4214	-1.2825
-18.8376	2.00548	-18.5615	-1.282
-19.3442	2.01661	-14.1539	-1.2815
-19.851	2.02773	-11.9603	-1.281
-20.358	2.03885	-3.6859	-1.2805
-20.8651	2.04997	8.57045	-1.28
-21.3722	2.06108	11.1232	-1.2795
-21.8794	2.07219	5.80778	-1.279
-22.3866	2.08329	16.9301	-1.2785
-22.8937	2.09439	10.0332	-1.278
-23.4008	2.10549	-0.323913	-1.2775
-23.9078	2.11659	-29.5189	-1.277
-24.4146	2.12769	-60.6596	-1.2765
-24.9212	2.13879	-55.8463	-1.276
-25.4276	2.14989	-52.7701	-1.2755
-25.9337	2.16099	-39.0573	-1.275
-26.4395	2.17209	-28.4075	-1.2745
-26.9449	2.18319	-25.0643	-1.274
-27.45	2.1943	-25.3132	-1.2735
-27.9545	2.20541	-27.2316	-1.273
-28.4586	2.21652	-24.7582	-1.2725
-28.9621	2.22764	-19.4439	-1.272
-29.465	2.23876	-10.413	-1.2715
-29.9673	2.24989	-22.6754	-1.271
-30.4689	2.26102	-18.9208	-1.2705
-30.9697	2.27216	-16.6638	-1.27
-31.4697	2.2833	-22.6425	-1.2695
-31.9688	2.29445	-19.0011	-1.269
-32.4669	2.30561	-9.33476	-1.2685
-32.9641	2.31678	-8.35786	-1.268
-33.4602	2.32796	-3.07646	-1.2675
-33.9552	2.33915	-3.37407	-1.267
-34.449	2.35034	-7.29916	-1.2665
-34.9415	2.36155	-6.53187	-1.266
-35.4327	2.37276	-3.57716	-1.2655
-35.9225	2.38399	-2.91616	-1.265
-36.4108	2.39523	-13.6405	-1.2645
-36.8975	2.40648	-17.8074	-1.264
-37.3826	2.41774	-24.569	-1.2635
-37.866	2.42902	-39.7424	-1.263
-38.3476	2.44031	-58.9281	-1.2625
-38.8273	2.45161	-42.9271	-1.262
-39.3051	2.46292	-36.8554	-1.2615
-39.7807	2.47425	-45.2191	-1.261
-40.2542	2.4856	-50.7051	-1.2605
-40.7255	2.49696	-45.3846	-1.26
-41.1944	2.50833	-46.6679	-1.2595
-41.6609	2.51972	-38.5626	-1.259
-42.1249	2.53113	-37.6882	-1.2585
-42.5862	2.54255	-47.4197	-1.258
-43.0448	2.55399	-45.0818	-1.2575
-43.5005	2.56545	-49.0916	-1.257
-43.9532	2.57692	-44.9619	-1.2565
-44.4029	2.58841	-45.5424	-1.256
-44.8494	2.59992	-40.1232	-1.2555
-45.2926	2.61145	-40.7475	-1.255
-45.7324	2.623	-48.3704	-1.2545
-46.1687	2.63457	-29.5136	-1.254
-46.6013	2.64615	-30.2511	-1.2535
-47.0301	2.65775	-35.9827	-1.253
-47.455	2.66938	-28.6875	-1.2525
-47.8759	2.68102	-37.8544	-1.252
-48.2926	2.69269	-44.2639	-1.2515
-48.7051	2.70437	-48.2649	-1.251
-49.1131	2.71608	-47.6926	-1.2505
-49.5166	2.7278	-48.2539	-1.25
-49.9154	2.73955	-52.5253	-1.2495
-50.3094	2.75132	-53.5504	-1.249
-50.6984	2.76311	-50.5829	-1.2485
-51.0823	2.77492	-54.9681	-1.248
-51.461	2.78675	-63.0458	-1.2475
-51.8343	2.79861	-50.2217	-1.247
-52.202	2.81048	-56.3438	-1.2465
-52.5641	2.82238	-75.9657	-1.246
-52.9204	2.8343	-86.9442	-1.2455
-53.2707	2.84625	-71.5146	-1.245
-53.6148	2.85821	-76.5645	-1.2445
-53.9527	2.8702	-67.5609	-1.244
-54.2842	2.88221	-54.0282	-1.2435
-54.6091	2.89425	-60.6026	-1.243
-54.9273	2.90631	-40.9029	-1.2425
-55.2386	2.91839	-32.8967	-1.242
-55.5429	2.93049	-48.6239	-1.2415
-55.84	2.94262	-70.9459	-1.241
-56.1297	2.95477	-64.8988	-1.2405
-56.412	2.96695	-58.0995	-1.24
-56.6866	2.97915	-64.2068	-1.2395
-56.9534	2.99137	-71.7576	-1.239
-57.2123	3.00361	-53.9921	-1.2385
-57.463	3.01588	-57.834	-1.238
-57.7054	3.02818	-47.1703	-1.2375
-57.9395	3.04049	-45.9351	-1.237
-58.1649	3.05284	-38.1428	-1.2365
-58.3817	3.0652	-30.3301	-1.236
-58.5895	3.07759	-29.2698	-1.2355
-58.7883	3.09	-52.9638	-1.235
-58.9779	3.10244	-59.684	-1.2345
-59.1582	3.1149	-41.5745	-1.234
-59.3289	3.12738	-48.8476	-1.2335
-59.4901	3.13989	-65.7685	-1.233
-59.6414	-3.13076	-70.4347	-1.2325
-59.7828	-3.11821	-69.7578	-1.232
-59.9142	-3.10563	-70.2041	-1.2315
-60.0353	-3.09303	-71.3869	-1.231
-60.146	-3.0804	-68.1845	-1.2305
-60.2462	-3.06775	-73.3805	-1.23
-60.3358	-3.05507	-76.2284	-1.2295
-60.4146	-3.04238	-72.1913	-1.229
-60.4825	-3.02966	-87.1857	-1.2285
-60.5393	-3.01691	-80.251	-1.228
-60.585	-3.00414	-94.7288	-1.2275
-60.6194	-2.99135	-87.9762	-1.227
-60.6423	-2.97854	-113.411	-1.2265
-60.6536	-2.9657	-111.609	-1.226
-60.6533	-2.95284	-102.25	-1.2255
-60.6412	-2.93995	-113.196	-1.225
-60.6172	-2.92704	-111.665	-1.2245
-60.5812	-2.91411	-110.343	-1.224
-60.5331	-2.90116	-123.304	-1.2235
-60.4727	-2.88818	-115.47	-1.223
-60.4	-2.87518	-99.269	-1.2225
-60.3149	-2.86216	-87.0413	-1.222
-60.2172	-2.84912	-85.5705	-1.2215
-60.107	-2.83605	-80.2496	-1.221
-59.984	-2.82296	-62.7566	-1.2205
-59.8483	-2.80985	-56.674	-1.22
-59.6996	-2.79672	-50.4005	-1.2195
-59.5381	-2.78356	-51.5454	-1.219
-59.3635	-2.77038	-54.8491	-1.2185
-59.1759	-2.75718	-61.7263	-1.218
-58.9751	-2.74396	-67.4609	-1.2175
-58.7611	-2.73072	-67.4415	-1.217
-58.5339	-2.71745	-57.8877	-1.2165
-58.2933	-2.70417	-40.1092	-1.216
-58.0394	-2.69086	-43.9828	-1.2155
-57.7722	-2.67753	-52.3815	-1.215
-57.4915	-2.66418	-50.173	-1.2145
-57.1973	-2.65081	-47.5892	-1.214
-56.8896	-2.63742	-47.8774	-1.2135
-56.5685	-2.62401	-42.9971	-1.213
-56.2338	-2.61058	-59.531	-1.2125
-55.8856	-2.59712	-55.6495	-1.212
-55.5238	-2.58365	-61.2293	-1.2115
-55.1485	-2.57016	-53.2097	-1.211
-54.7596	-2.55664	-48.5312	-1.2105
-54.3572	-2.54311	-47.5023	-1.21
-53.9413	-2.52956	-41.0981	-1.2095
-53.5119	-2.51598	-47.979	-1.209
-53.0691	-2.50239	-54.7694	-1.2085
-52.6127	-2.48878	-64.3806	-1.208
-52.143	-2.47515	-52.8941	-1.2075
-51.6599	-2.4615	-47.9823	-1.207
-51.1635	-2.44783	-59.0324	-1.2065
-50.6538	-2.43414	-56.1859	-1.206
-50.1309	-2.42043	-63.4479	-1.2055
-49.5948	-2.40671	-70.3907	-1.205
-49.0457	-2.39296	-61.1827	-1.2045
-48.4835	-2.3792	-43.9416	-1.204
-47.9084	-2.36542	-55.5926	-1.2035
-47.3205	-2.35162	-39.2721	-1.203
-46.7198	-2.3378	-28.779	-1.2025
-46.1064	-2.32397	-26.1301	-1.202
-45.4805	-2.31011	-24.5174	-1.2015
-44.8421	-2.29624	-29.9651	-1.201
-44.1914	-2.28236	-38.2303	-1.2005
-43.5285	-2.26845	-33.9331	-1.2
-42.8534	-2.25453	-33.8115	-1.1995
-42.1664	-2.24059	-28.8685	-1.199
-41.4675	-2.22663	-38.873	-1.1985
-40.7569	-2.21266	-40.6344	-1.198
-40.0348	-2.19867	-32.7502	-1.1975
-39.3012	-2.18466	-24.92	-1.197
-38.5564	-2.17064	-15.712	-1.1965
-37.8005	-2.1566	-25.1464	-1.196
-37.0337	-2.14255	-35.911	-1.1955
-36.256	-2.12847	-41.5874	-1.195
-35.4678	-2.11439	-38.6012	-1.1945
-34.6692	-2.10028	-33.9566	-1.194
-33.8604	-2.08617	-30.0668	-1.1935
-33.0415	-2.07203	-15.5809	-1.193
-32.2128	-2.05788	-15.1143	-1.1925
-31.3745	-2.04372	-7.92352	-1.192
-30.5267	-2.02954	-7.68604	-1.1915
-29.6696	-2.01534	-7.78295	-1.191
-28.8036	-2.00113	1.43779	-1.1905
-27.9287	-1.98691	2.09151	-1.19
-27.0453	-1.97267	0.492022	-1.1895
-26.1535	-1.95841	-10.8254	-1.189
-25.2536	-1.94414	-15.251	-1.1885
-24.3458	-1.92986	-9.12889	-1.188
-23.4303	-1.91556	-5.21293	-1.1875
-22.5074	-1.90125	-0.00327879	-1.187
-21.5774	-1.88693	2.37703	-1.1865
-20.6404	-1.87259	1.67934	-1.186
-19.6968	-1.85824	1.766	-1.1855
-18.7467	-1.84387	2.82727	-1.185
-17.7905	-1.82949	-5.50317	-1.1845
-16.8284	-1.8151	-13.4076	-1.184
-15.8606	-1.80069	-10.7186	-1.1835
-14.8875	-1.78627	-11.4184	-1.183
-13.9093	-1.77184	-0.195613	-1.1825
-12.9263	-1.75739	-1.32849	-1.182
-11.9388	-1.74294	-12.7931	-1.1815
-10.947	-1.72847	-18.8897	-1.181
-9.9512	-1.71398	-17.4996	-1.1805
-8.95172	-1.69949	-27.6331	-1.18
-7.94883	-1.68498	-19.8901	-1.1795
-6.94282	-1.67046	-19.7041	-1.179
-5.93397	-1.65592	-10.439	-1.1785
-4.92259	-1.64138	-17.5465	-1.178
-3.90895	-1.62682	-14.0114	-1.1775
-2.89337	-1.61225	-7.87482	-1.177
-1.87612	-1.59767	-5.12989	-1.1765
-0.857519	-1.58308	8.41275	-1.176
0.162146	-1.56847	-0.269617	-1.1755
1.18257	-1.55386	-10.6043	-1.175
2.20346	-1.53923	-18.1967	-1.1745
3.22451	-1.52459	-18.5785	-1.174
4.24542	-1.50994	-25.1733	-1.1735
5.26589	-1.49528	-24.8406	-1.173
6.28561	-1.48061	-26.7511	-1.1725
7.30428	-1.46593	-20.6959	-1.172
8.3216	-1.45123	-22.0858	-1.1715
9.33727	-1.43653	-19.2381	-1.171
10.351	-1.42181	-30.1702	-1.1705
11.3624	-1.40709	-36.1672	-1.17
12.3713	-1.39235	-35.0009	-1.1695
13.3774	-1.3776	-35.0042	-1.169
14.3802	-1.36285	-23.5884	-1.1685
15.3796	-1.34808	-22.2739	-1.168
16.3753	-1.3333	-27.8228	-1.1675
17.3669	-1.31851	-22.3762	-1.167
18.3541	-1.30371	-25.9209	-1.1665
19.3367	-1.2889	-23.9265	-1.166
20.3144	-1.27409	-17.449	-1.1655
21.2868	-1.25926	-19.4993	-1.165
22.2537	-1.24442	-12.553	-1.1645
23.2148	-1.22957	-5.60466	-1.164
24.1698	-1.21471	4.64014	-1.1635
25.1184	-1.19985	10.9816	-1.163
26.0603	-1.18497	25.8898	-1.1625
26.9953	-1.17008	8.26326	-1.162
27.9231	-1.15519	-6.89557	-1.1615
28.8434	-1.14028	-5.73143	-1.161
29.7559	-1.12537	-6.22623	-1.1605
30.6603	-1.11044	-11.1432	-1.16
31.5565	-1.09551	-4.13536	-1.1595
32.4441	-1.08057	-3.47755	-1.159
33.3229	-1.06562	0.0133116	-1.1585
34.1926	-1.05066	9.01614	-1.158
35.053	-1.03569	7.70941	-1.1575
35.9038	-1.02071	5.99168	-1.157
36.7447	-1.00572	0.422436	-1.1565
37.5756	-0.990723	22.9703	-1.156
38.3961	-0.975718	18.4277	-1.1555
39.2061	-0.960704	16.0162	-1.155
40.0053	-0.945681	12.3433	-1.1545
40.7935	-0.930649	22.0996	-1.154
41.5705	-0.915609	7.86154	-1.1535
42.336	-0.90056	-0.894533	-1.153
43.0899	-0.885503	-7.34748	-1.1525
43.8318	-0.870436	-1.55673	-1.152
44.5617	-0.855362	13.2962	-1.1515
45.2792	-0.840278	10.4084	-1.151
45.9843	-0.825186	17.8047	-1.1505
46.6767	-0.810086	19.2378	-1.15
47.3562	-0.794977	26.4499	-1.1495
48.0227	-0.77986	28.3368	-1.149
48.6759	-0.764735	28.7575	-1.1485
49.3157	-0.749601	17.9492	-1.148
49.942	-0.734458	18.2293	-1.1475
50.5545	-0.719308	26.2707	-1.147
51.153	-0.704149	35.873	-1.1465
51.7375	-0.688981	32.8529	-1.146
52.3078	-0.673806	42.948	-1.1455
52.8637	-0.658622	53.4793	-1.145
53.4052	-0.643429	56.3503	-1.1445
53.932	-0.628229	66.4492	-1.144
54.444	-0.61302	66.4645	-1.1435
54.9411	-0.597803	70.4494	-1.143
55.4233	-0.582578	62.5348	-1.1425
55.8903	-0.567344	52.4603	-1.142
56.342	-0.552102	47.9841	-1.1415
56.7784	-0.536852	43.6763	-1.141
57.1994	-0.521594	57.9064	-1.1405
57.6049	-0.506327	56.2436	-1.14
57.9947	-0.491052	53.3274	-1.1395
58.3689	-0.475769	51.3226	-1.139
58.7272	-0.460477	53.8191	-1.1385
59.0698	-0.445177	58.4158	-1.138
59.3963	-0.429869	65.8551	-1.1375
59.707	-0.414553	78.0919	-1.137
60.0015	-0.399228	84.0627	-1.1365
60.28	-0.383894	81.4023	-1.136
60.5424	-0.368553	84.4584	-1.1355
60.7886	-0.353203	78.6037	-1.135
61.0186	-0.337844	76.6462	-1.1345
61.2323	-0.322477	69.3669	-1.134
61.4298	-0.307102	75.3859	-1.1335
61.611	-0.291718	64.0303	-1.133
61.7759	-0.276326	59.276	-1.1325
61.9245	-0.260925	60.4017	-1.132
62.0568	-0.245515	48.6249	-1.1315
62.1728	-0.230097	48.4582	-1.131
62.2725	-0.21467	54.8474	-1.1305
62.3559	-0.199235	56.7833	-1.13
62.4231	-0.18379	54.3522	-1.1295
62.474	-0.168337	54.2229	-1.129
62.5087	-0.152876	62.4598	-1.1285
62.5272	-0.137405	58.3496	-1.128
62.5295	-0.121925	58.7602	-1.1275
62.5157	-0.106437	68.7039	-1.127
62.4859	-0.0909393	69.2696	-1.1265
62.44	-0.0754327	69.1272	-1.126
62.3782	-0.0599171	70.4766	-1.1255
62.3005	-0.0443923	68.6189	-1.125
62.207	-0.0288583	74.0316	-1.1245
62.0977	-0.0133151	70.0064	-1.124
61.9727	0.00223741	71.5519	-1.1235
61.8321	0.0177993	72.0087	-1.123
61.676	0.0333706	64.3649	-1.1225
61.5044	0.0489513	67.625	-1.122
61.3175	0.0645416	62.1359	-1.1215
61.1154	0.0801415	54.9116	-1.121
60.8981	0.0957511	60.8941	-1.1205
60.6657	0.11137	66.5834	-1.12
60.4185	0.127	67.9815	-1.1195
60.1564	0.142638	70.3471	-1.119
59.8796	0.158287	62.1248	-1.1185
59.5882	0.173946	59.0078	-1.118
59.2824	0.189615	54.8693	-1.1175
58.9622	0.205294	56.6985	-1.117
58.6278	0.220984	66.4955	-1.1165
58.2794	0.236684	69.6055	-1.116
57.917	0.252394	62.4588	-1.1155
57.5409	0.268114	61.1924	-1.115
57.1512	0.283845	47.1945	-1.1145
56.7479	0.299587	36.7524	-1.114
56.3314	0.315339	31.2961	-1.1135
55.9016	0.331103	26.6889	-1.113
55.4589	0.346877	31.2238	-1.1125
55.0033	0.362662	25.4115	-1.112
54.535	0.378458	7.09065	-1.1115
54.0543	0.394265	-10.5244	-1.111
53.5611	0.410084	-15.7348	-1.1105
53.0559	0.425914	-1.46807	-1.11
52.5386	0.441755	1.93273	-1.1095
52.0096	0.457608	10.0958	-1.109
51.4689	0.473472	13.1727	-1.1085
50.9168	0.489348	18.378	-1.108
50.3534	0.505236	20.9927	-1.1075
49.779	0.521136	10.589	-1.107
49.1937	0.537048	10.9728	-1.1065
48.5978	0.552972	11.5201	-1.106
47.9914	0.568908	0.529648	-1.1055
47.3748	0.584856	2.32471	-1.105
46.7481	0.600817	8.2776	-1.1045
46.1116	0.61679	17.2329	-1.104
45.4654	0.632776	17.1311	-1.1035
44.8098	0.648775	22.8155	-1.103
44.1449	0.664786	35.1935	-1.1025
43.4711	0.680811	25.0628	-1.102
42.7884	0.696848	25.228	-1.1015
42.0972	0.712899	20.9621	-1.101
41.3977	0.728962	27.3245	-1.1005
40.69	0.745039	42.2798	-1.1
39.9743	0.76113	46.5761	-1.0995
39.2511	0.777234	47.4289	-1.099
38.5203	0.793352	46.1508	-1.0985
37.7823	0.809484	47.83	-1.098
37.0373	0.825629	52.8652	-1.0975
36.2855	0.841789	39.8336	-1.097
35.5272	0.857962	38.6971	-1.0965
34.7625	0.87415	38.257	-1.096
33.9918	0.890353	12.6541	-1.0955
33.2152	0.906569	14.0765	-1.095
32.433	0.922801	12.3687	-1.0945
31.6455	0.939047	10.631	-1.094
30.8528	0.955307	3.96286	-1.0935
30.0552	0.971583	10.6276	-1.093
29.2529	0.987874	2.04709	-1.0925
28.4462	1.00418	10.7505	-1.092
27.6353	1.0205	5.01583	-1.0915
26.8205	1.03684	6.31116	-1.091
26.002	1.05319	19.2618	-1.0905
25.18	1.06956	12.1313	-1.09
24.3547	1.08594	18.9787	-1.0895
23.5266	1.10234	15.0466	-1.089
22.6956	1.11876	7.57305	-1.0885
21.8622	1.13519	2.80794	-1.088
21.0266	1.15163	6.15414	-1.0875
20.1889	1.1681	-14.3895	-1.087
19.3495	1.18458	-35.0984	-1.0865
18.5085	1.20107	-17.4992	-1.086
17.6663	1.21759	-10.3651	-1.0855
16.8231	1.23412	-14.9002	-1.085
15.979	1.25066	-18.8717	-1.0845
15.1344	1.26723	-19.824	-1.084
14.2896	1.28381	-21.2876	-1.0835
13.4446	1.30041	-13.9654	-1.083
12.5999	1.31702	-8.58715	-1.0825
11.7556	1.33366	-15.55	-1.082
10.9119	1.35031	-30.1864	-1.0815
10.0692	1.36697	-25.5901	-1.081
9.22765	1.38366	-32.9923	-1.0805
8.38747	1.40036	-38.52	-1.08
7.54892	1.41708	-30.2201	-1.0795
6.71225	1.43382	-45.735	-1.079
5.87769	1.45058	-45.6305	-1.0785
5.04548	1.46736	-41.7496	-1.078
4.21586	1.48415	-38.5175	-1.0775
3.38906	1.50097	-29.8838	-1.077
2.56532	1.5178	-30.0215	-1.0765
1.74487	1.53465	-21.6298	-1.076
0.927946	1.55152	-24.1639	-1.0755
0.114779	1.5684	-42.264	-1.075
-0.694399	1.58531	-55.9419	-1.0745
-1.49936	1.60224	-57.5729	-1.074
-2.29988	1.61918	-75.7016	-1.0735
-3.09572	1.63615	-71.4538	-1.073
-3.88666	1.65313	-52.8235	-1.0725
-4.67248	1.67013	-61.4431	-1.072
-5.45296	1.68716	-59.0488	-1.0715
-6.22787	1.7042	-57.9043	-1.071
-6.99699	1.72126	-48.969	-1.0705
-7.76011	1.73834	-56.5099	-1.07
-8.517	1.75545	-53.0761	-1.0695
-9.26747	1.77257	-46.3431	-1.069
-10.0113	1.78971	-57.4565	-1.0685
-10.7482	1.80687	-57.1162	-1.068
-11.4781	1.82406	-69.9634	-1.0675
-12.2008	1.84126	-65.7367	-1.067
-12.9159	1.85848	-87.1646	-1.0665
-13.6234	1.87573	-94.3633	-1.066
-14.3229	1.89299	-86.0624	-1.0655
-15.0145	1.91028	-84.2687	-1.065
-15.6977	1.92758	-71.286	-1.0645
-16.3724	1.94491	-65.4339	-1.064
-17.0386	1.96226	-60.6534	-1.0635
-17.6958	1.97963	-61.0079	-1.063
-18.344	1.99702	-49.2975	-1.0625
-18.9831	2.01443	-33.48	-1.062
-19.6127	2.03186	-35.7875	-1.0615
-20.2327	2.04931	-41.2465	-1.061
-20.843	2.06679	-39.5834	-1.0605
-21.4434	2.08428	-37.8199	-1.06
-22.0337	2.1018	-32.268	-1.0595
-22.6137	2.11934	-22.0753	-1.059
-23.1834	2.1369	-26.3667	-1.0585
-23.7424	2.15449	-21.6752	-1.058
-24.2907	2.17209	-23.4836	-1.0575
-24.8281	2.18972	-20.8999	-1.057
-25.3545	2.20737	-36.0108	-1.0565
-25.8697	2.22504	-32.7816	-1.056
-26.3736	2.24273	-28.1477	-1.0555
-26.866	2.26044	-28.0147	-1.055
-27.3468	2.27818	-11.9997	-1.0545
-27.8159	2.29594	-14.4951	-1.054
-28.2731	2.31372	-17.1012	-1.0535
-28.7184	2.33152	-18.8697	-1.053
-29.1515	2.34935	-15.8924	-1.0525
-29.5724	2.3672	-9.26924	-1.052
-29.981	2.38507	-25.0832	-1.0515
-30.3771	2.40296	-25.8019	-1.051
-30.7607	2.42087	-32.8599	-1.0505
-31.1316	2.43881	-39.1734	-1.05
-31.4897	2.45677	-45.6068	-1.0495
-31.8351	2.47476	-39.2132	-1.049
-32.1675	2.49276	-28.5593	-1.0485
-32.4869	2.51079	-20.5803	-1.048
-32.7932	2.52884	-15.8236	-1.0475
-33.0863	2.54692	-21.2298	-1.047
-33.3662	2.56502	-22.5927	-1.0465
-33.6328	2.58314	-36.1143	-1.046
-33.886	2.60128	-35.5737	-1.0455
-34.1258	2.61945	-31.0109	-1.045
-34.3522	2.63764	-31.1363	-1.0445
-34.565	2.65585	-30.6596	-1.044
-34.7643	2.67409	-34.4815	-1.0435
-34.95	2.69235	-34.8243	-1.043
-35.122	2.71063	-33.8319	-1.0425
-35.2804	2.72894	-60.5056	-1.042
-35.4251	2.74727	-68.0652	-1.0415
-35.5561	2.76563	-71.956	-1.041
-35.6735	2.784	-84.1227	-1.0405
-35.7771	2.8024	-61.4578	-1.04
-35.867	2.82083	-56.913	-1.0395
-35.9432	2.83928	-56.556	-1.039
-36.0057	2.85775	-59.9469	-1.0385
-36.0545	2.87625	-70.5611	-1.038
-36.0897	2.89477	-52.2879	-1.0375
-36.1112	2.91331	-50.865	-1.037
-36.1191	2.93188	-72.9865	-1.0365
-36.1134	2.95048	-53.2854	-1.036
-36.0942	2.96909	-48.0968	-1.0355
-36.0615	2.98774	-40.9699	-1.035
-36.0154	3.0064	-40.1237	-1.0345
-35.9559	3.02509	-52.5189	-1.034
-35.8831	3.04381	-53.4238	-1.0335
-35.797	3.06255	-45.7315	-1.033
-35.6978	3.08131	-49.8176	-1.0325
-35.5855	3.1001	-45.1033	-1.032
-35.4601	3.11892	-51.2937	-1.0315
-35.3219	3.13776	-43.8981	-1.031
-35.1708	-3.12656	-42.4541	-1.0305
-35.0071	-3.10767	-38.0033	-1.03
-34.8307	-3.08876	-33.1045	-1.0295
-34.6418	-3.06982	-48.2065	-1.029
-34.4405	-3.05085	-47.0529	-1.0285
-34.227	-3.03186	-41.9637	-1.028
-34.0013	-3.01284	-53.7298	-1.0275
-33.7637	-2.99379	-54.5208	-1.027
-33.5141	-2.97472	-66.4076	-1.0265
-33.2529	-2.95563	-68.2209	-1.026
-32.9801	-2.9365	-69.3716	-1.0255
-32.6959	-2.91735	-63.6508	-1.025
-32.4004	-2.89818	-55.5012	-1.0245
-32.0939	-2.87897	-53.5752	-1.024
-31.7764	-2.85974	-49.5202	-1.0235
-31.4482	-2.84048	-44.227	-1.023
-31.1095	-2.8212	-48.548	-1.0225
-30.7604	-2.80189	-56.0128	-1.022
-30.4011	-2.78254	-87.8153	-1.0215
-30.0318	-2.76318	-100.819	-1.021
-29.6527	-2.74378	-106.719	-1.0205
-29.264	-2.72435	-106.588	-1.02
-28.866	-2.7049	-105.144	-1.0195
-28.4588	-2.68541	-86.9824	-1.019
-28.0426	-2.6659	-85.4717	-1.0185
-27.6178	-2.64636	-95.2227	-1.018
-27.1844	-2.62678	-80.1796	-1.0175
-26.7428	-2.60718	-73.4686	-1.017
-26.2932	-2.58754	-84.5229	-1.0165
-25.8358	-2.56788	-71.2858	-1.016
-25.3708	-2.54818	-69.0323	-1.0155
-24.8986	-2.52845	-71.3128	-1.015
-24.4192	-2.5087	-69.4964	-1.0145
-23.9332	-2.4889	-71.8387	-1.014
-23.4405	-2.46908	-80.8224	-1.0135
-22.9416	-2.44922	-87.239	-1.013
-22.4367	-2.42933	-81.9197	-1.0125
-21.9261	-2.4094	-76.8754	-1.012
-21.41	-2.38944	-82.1561	-1.0115
-20.8887	-2.36945	-92.5218	-1.011
-20.3625	-2.34942	-100.153	-1.0105
-19.8317	-2.32935	-105.371	-1.01
-19.2965	-2.30925	-104.875	-1.0095
-18.7572	-2.28911	-110.561	-1.009
-18.2142	-2.26893	-104.685	-1.0085
-17.6677	-2.24871	-109.009	-1.008
-17.118	-2.22846	-102.56	-1.0075
-16.5653	-2.20816	-95.7022	-1.007
-16.0101	-2.18783	-91.5267	-1.0065
-15.4525	-2.16745	-89.0849	-1.006
-14.893	-2.14704	-84.9578	-1.0055
-14.3317	-2.12658	-89.8138	-1.005
-13.769	-2.10607	-83.0948	-1.0045
-13.2052	-2.08553	-74.2124	-1.004
-12.6406	-2.06494	-62.751	-1.0035
-12.0754	-2.0443	-53.1813	-1.003
-11.5101	-2.02361	-45.9654	-1.0025
-10.9449	-2.00288	-45.1887	-1.002
-10.38	-1.9821	-46.0596	-1.0015
-9.8159	-1.96127	-41.201	-1.001
[truncated: 9,002 more rows]

## Sheet: Fig_2c
hist values	bin edges (rad)
0.0187603	-3.14159
0.0188844	-3.03687
0.018624	-2.93215
0.0185848	-2.82743
0.0183239	-2.72271
0.0181246	-2.61799
0.0179058	-2.51327
0.017757	-2.40855
0.0175174	-2.30383
0.0170929	-2.19911
0.0168501	-2.0944
0.0167016	-1.98968
0.016549	-1.88496
0.0163491	-1.78024
0.0161306	-1.67552
0.0158969	-1.5708
0.0158133	-1.46608
0.0156615	-1.36136
0.0155329	-1.25664
0.015342	-1.15192
0.0152473	-1.0472
0.0151301	-0.942478
0.0150599	-0.837758
0.0149809	-0.733038
0.01496	-0.628319
0.0149782	-0.523599
0.0148517	-0.418879
0.0148876	-0.314159
0.0149721	-0.20944
0.0149865	-0.10472
0.0149966	0
0.0149588	0.10472
0.0150379	0.20944
0.0151416	0.314159
0.0152568	0.418879
0.0153882	0.523599
0.0155017	0.628319
0.0155388	0.733038
0.0157351	0.837758
0.0159056	0.942478
0.0160471	1.0472
0.0161714	1.15192
0.0164303	1.25664
0.016571	1.36136
0.0167358	1.46608
0.0169921	1.5708
0.0171575	1.67552
0.0174338	1.78024
0.0175557	1.88496
0.017826	1.98968
0.0179688	2.0944
0.0181159	2.19911
0.0182165	2.30383
0.0183534	2.40855
0.0185593	2.51327
0.0186875	2.61799
0.0187287	2.72271
0.0187957	2.82743
0.0189143	2.93215
0.0188216	3.03687
	3.14159

## Sheet: Fig_3a
high power hist values	low power hist values	bin edges (rad)
0.0198589	0.0187603	-3.14159
0.0200201	0.0188844	-3.03687
0.0196139	0.018624	-2.93215
0.0195579	0.0185848	-2.82743
0.019212	0.0183239	-2.72271
0.0189179	0.0181246	-2.61799
0.018623	0.0179058	-2.51327
0.0183235	0.017757	-2.40855
0.0179069	0.0175174	-2.30383
0.0173261	0.0170929	-2.19911
0.0169927	0.0168501	-2.0944
0.0167464	0.0167016	-1.98968
0.0164517	0.016549	-1.88496
0.0161959	0.0163491	-1.78024
0.015865	0.0161306	-1.67552
0.0156205	0.0158969	-1.5708
0.0154006	0.0158133	-1.46608
0.0151767	0.0156615	-1.36136
0.0150692	0.0155329	-1.25664
0.0146501	0.015342	-1.15192
0.014635	0.0152473	-1.0472
0.0144784	0.0151301	-0.942478
0.0143725	0.0150599	-0.837758
0.0142274	0.0149809	-0.733038
0.0142629	0.01496	-0.628319
0.0142472	0.0149782	-0.523599
0.0141128	0.0148517	-0.418879
0.0140971	0.0148876	-0.314159
0.0141477	0.0149721	-0.20944
0.0142046	0.0149865	-0.10472
0.0142578	0.0149966	0
0.014274	0.0149588	0.10472
0.0143151	0.0150379	0.20944
0.0145087	0.0151416	0.314159
0.0145799	0.0152568	0.418879
0.0147455	0.0153882	0.523599
0.0148988	0.0155017	0.628319
0.0150615	0.0155388	0.733038
0.0151561	0.0157351	0.837758
0.0155346	0.0159056	0.942478
0.0156976	0.0160471	1.0472
0.0158323	0.0161714	1.15192
0.0161882	0.0164303	1.25664
0.0164787	0.016571	1.36136
0.0167019	0.0167358	1.46608
0.0170335	0.0169921	1.5708
0.0173056	0.0171575	1.67552
0.0176588	0.0174338	1.78024
0.017755	0.0175557	1.88496
0.0182237	0.017826	1.98968
0.0184153	0.0179688	2.0944
0.0186605	0.0181159	2.19911
0.0188032	0.0182165	2.30383
0.0191089	0.0183534	2.40855
0.0193429	0.0185593	2.51327
0.0197108	0.0186875	2.61799
0.0196993	0.0187287	2.72271
0.0197527	0.0187957	2.82743
0.020089	0.0189143	2.93215
0.0198952	0.0188216	3.03687
		3.14159

## Sheet: Fig_3b
baseline high power PPC	baseline low power PPC	encoding high power PPC	encoding low power PPC	recall high power PPC	recall low power PPC
0.0202284	-0.000453161	0.00951067	-0.0102253	0.0144033	-0.00140268
0.01095	0.0037598	0.0158665	0.00229924	0.0100357	0.00105576
0.00169511	-7.39242e-05	-0.00370785	0.0189978	0.000548979	6.23088e-05
0.00165662	0.000109423	0.00100755	-0.00329565	0.00399578	0.00524187
0.011395	0.000525883	-0.0103192	-0.00657762	0.0231002	-0.00116017
0.00095967	0.00152539	-0.000197055	0.00849148	0.00234901	0.000194122
0.0186961	0.00503854	0.023359	0.042221	0.0301552	0.00939843
0.00733065	0.000196309	-0.00520452	0.000642035	0.00531651	-0.00107251
0.00734731	0.000715034	-0.0187578	-0.0243309	0.00358364	0.0090105
0.00724054	0.000523038	0.0240436	-0.000459991	0.00427986	0.00739684
0.16914	0.0470375	0.127874	0.0510599	0.210536	0.0495719
0.114059	0.0150289	0.0899191	-0.00840033	0.0528055	0.0128818
0.0976661	-6.40256e-05	0.0270719	0.0122595	0.0453996	0.0185908
0.0430761	0.00380686	0.0136344	-0.00525089	0.019647	-0.00122223
0.000684618	9.54622e-05	-0.00183434	0.00301226	-0.000765108	0.00092773
0.000168487	-5.18207e-05	-0.000225534	0.00201787	-0.000113292	0.000382167
0.00592608	0.0030649	-0.0082325	-0.00272372	0.0295809	-0.00290675
0.0982693	0.0138337	0.0987939	0.00989359	0.0685136	0.00934511
0.000264538	3.39264e-05	0.00109634	-0.00366575	-0.00088114	-0.000854202
0.00964621	-1.16812e-05	0.0164325	0.00222003	0.0142793	-0.000377094
0.169495	0.0399083	0.205667	0.12925	0.321793	0.114401
0.00395568	0.00518174	-0.00280568	0.0199447	0.000287359	-0.00198498
0.0540872	0.00390965	0.0199648	0.000432214	0.0668517	0.00702348
0.0254334	0.00128681	0.0184044	-0.00273273	0.012107	0.000916398
0.110357	0.00799955	0.0428156	-0.000536854	0.0637817	0.023047
0.0181578	0.000608516	0.0286924	0.0200052	0.00602666	-0.00147176
0.0745791	0.00847547	0.0577848	0.0068327	0.0782351	-0.000718821
0.11898	0.0138206	0.066123	0.00730027	0.154073	0.0114949
0.0141404	0.00286616	-0.00253618	-0.00243648	0.0273499	0.0056171
0.0031495	7.70416e-05	0.00950577	0.0112282	0.00306846	-0.00101718
0.271795	0.0478834	0.17629	0.0203554	0.337351	0.0614477
0.000295631	0.000413686	-0.0189817	-0.00431902	-0.00391967	-0.00384867
0.000293292	0.000448397	-0.00087817	0.00688392	0.000596239	0.00193104
-0.000246054	-0.00014968	-0.00308025	-0.00563211	0.000649982	0.0133904
0.00307428	3.4918e-05	0.0270601	0.00920303	0.00669319	0.00656177
0.000929892	0.000418798	0.00113039	0.0106453	0.000481589	-0.000967108
3.24696e-06	0.000631961	-0.000172834	-0.00699571	0.000230011	0.000101893
-4.903e-05	0.000884312	0.0786291	0.0297362	0.00274105	0.00268742
0.0677269	0.0181335	0.124584	0.0258241	0.071361	0.0171433
0.000582979	0.000470256	0.000899125	-0.00348361	-0.000364743	0.00228298
0.00091632	0.000899694	0.00180529	0.0102726	0.00348075	0.00149816
0.00550967	0.000767319	0.0112207	0.00122348	0.00676587	0.00824988
0.00263107	0.00210708	0.0684579	0.0206822	0.0012773	0.000237896
0.00464406	0.00290948	0.00420649	-0.00327832	0.00699991	0.000304522
0.0122151	0.00125169	-0.00605995	-0.00362286	0.0153427	0.000536496
0.000815718	0.000697574	-0.000115528	0.00554725	0.00220584	-0.000548503
0.00522684	-1.11839e-05	0.0291869	0.0154829	-0.000664387	0.00263407
0.00196842	-0.000859967	-0.0150164	-0.00375292	-0.00868257	0.000355266
0.0105196	5.08222e-05	0.00400976	0.0149177	0.00156282	-0.000847935
0.00979109	-1.86402e-05	0.0554613	0.00670092	-0.00663824	-0.00184215
0.00317559	0.000158885	-0.00272348	-0.00515429	0.00592471	0.00202637
0.0020237	0.00615027	-0.00565913	0.0091407	0.00167769	-0.00606301
0.00679428	0.000313009	-0.00629564	-0.00823823	0.0133163	0.00112068
0.00438828	0.000610586	-0.0304342	0.00823948	0.0042058	0.00110281
0.011886	0.00431571	0.000869658	0.0148465	0.00760664	0.000838142
0.0203053	0.000380347	0.0120057	0.0285205	0.0226019	-0.00144837
0.00597917	0.00228351	0.00957281	-0.00635163	0.00962821	0.000493734
0.031109	-0.000367953	-0.0171179	0.00589049	0.00611885	0.0103275
0.00682592	0.00174222	0.0316523	0.00541869	0.00531576	0.0111863
0.0113909	0.00835397	-0.005225	0.0157058	0.022843	0.00212734
0.0198663	0.0019691	0.0998869	-0.00624189	-0.00429664	-0.00267266
0.00469912	0.00434165	0.00242446	0.0104221	0.00428191	0.00704919
0.00723409	0.00591779	-0.0117783	0.0842472	0.00757821	-0.00384492
0.0365111	0.00109164	0.00134463	0.0164673	0.0277212	0.00418805
0.000328654	0.000532752	0.00281963	-0.000524938	0.000164421	3.01295e-05
0.389311	0.103228	0.167931	0.12768	0.415153	0.115052
0.0334159	0.00564306	0.0358663	0.00225825	0.0478534	0.00568073
0.152149	0.0250915	0.067619	0.00221655	0.14498	0.0275311
0.0161614	0.0028011	0.0389301	-0.0112351	0.0119233	0.00199799
0.0224749	0.00312628	0.000733224	-8.25123e-05	0.0201432	0.00648389
0.0131022	0.00215076	0.013488	0.00655682	0.0108831	0.00476916
0.0424665	0.00377981	0.017117	0.0102606	0.0327881	0.00212104
0.0456401	0.000144665	-0.0176325	-0.00514302	0.0199465	0.000549748
0.23914	0.05712	0.282457	0.00551072	0.428594	0.0367235
0.000658973	0.00563967	0.00483454	-0.000237086	0.000574994	-0.000333098
0.000597616	0.000181163	-0.000765707	0.00295782	0.000263793	0.000879995
0.000140185	0.00683516	-0.00232935	-0.00136522	-0.00059049	0.0011706
-0.000100783	0.00149082	0.00284813	-0.00306642	0.000860683	0.0134754
0.00205564	0.0133931	-0.0013353	0.00577664	-7.84303e-05	0.00418161
6.79996e-05	0.00144742	-0.0013658	-0.00202021	-0.000693381	0.000460265
0.000530504	-6.47281e-06	-0.00190342	0.0016973	0.000163684	-0.000143884
0.0563147	0.00731024	0.107313	0.0274939	0.0733497	0.00501476
0.00298473	0.000626805	-0.0216764	0.0656429	-0.000802844	0.0165943
0.000352841	5.00866e-05	-0.0025315	-0.0019296	0.00171782	-0.000361199
0.00333584	0.00574753	0.00669137	0.0037184	-0.00120671	0.00208625
0.000170599	0.000947764	7.55181e-05	-4.99537e-05	0.00144323	0.000531039
0.000358592	0.000138584	-0.0011508	-0.00273242	0.000171726	0.00172291
0.000290443	0.00320008	-0.006119	0.00470931	-0.0016817	0.000173143
0.00123268	0.000176563	-0.00907508	-0.00571427	0.0040409	0.0115057
0.00360915	4.13223e-05	0.00106105	-0.00347938	0.00694558	0.000603337
0.0271775	0.00280762	-0.00479796	0.00593745	0.0294101	0.00146624
-0.000966658	-0.000108197	0.0309109	0.103773	-0.00637814	0.007862
0.00176515	0.00245613	0.00473624	0.00405894	0.00064845	0.000812243
0.0055203	3.94602e-05	0.0183589	-0.00198518	0.0053667	0.000536255
0.00477558	-0.000125532	0.000550357	-0.000997012	-4.15993e-05	-0.000600847
0.0185977	0.00088311	-0.00952751	-0.000189747	0.00928242	-0.00792125
0.000821084	8.56305e-05	0.00164352	-0.00591447	-0.00296122	-0.00297238
0.00324873	0.000781053	-0.000990814	-0.00309582	0.00218305	-0.00157862
0.00601674	-0.000380194	-0.00280404	-0.0125567	0.00453368	0.00105971
0.000567432	0.000923453	-0.00302119	-0.000616704	0.0134014	-0.00289802
0.0196636	0.00277833	0.032063	-0.00734164	0.017802	0.00164422
0.00724637	0.00820847	-0.00709299	0.0453936	0.0284541	0.023948
-3.85224e-06	0.000560482	0.0469173	-0.00513978	0.052531	-0.00183735
0.0177103	0.00085764	0.0284405	-0.0284543	-0.0129827	-0.00954979
0.000890407	0.000478594	0.0284381	0.0175805	-0.00472597	-0.00831318
0.00732694	1.24235e-05	0.00820927	-0.0034177	0.00250704	-0.00185244
0.0537168	0.00794584	0.104597	0.0363099	0.059832	-0.00169261
0.00844344	0.0056551	0.0211818	0.0160114	0.00682944	0.00535934
0.0416515	0.00586796	0.0672732	0.00983588	0.0441469	0.0179486
0.0293905	-0.000275946	0.00428807	-0.0116925	0.0525172	0.0138138
0.015261	0.00121352	0.0177059	0.0143063	0.00139941	0.0143432
0.0231213	0.00650305	0.016151	0.00498321	0.0228847	0.00285572
0.0183304	0.000511114	0.0387107	-0.0024377	0.0323389	-0.000796004
0.0197465	0.00367627	0.0237626	0.0122625	0.0232169	0.00408738
0.0139433	0.000266065	0.0164241	0.0109152	-0.00104813	-0.00233974
0.00862678	-0.000911749	-0.0145573	0.0269188	-0.00695276	0.00072565
0.0177532	0.00275849	0.0228532	0.00116784	0.026951	0.00171308
0.0254404	0.00221962	0.0926329	-0.0133025	0.0864017	0.00341924
0.0044828	0.00148195	0.00296097	0.0604799	-0.000230272	-0.000694932
0.0180244	-0.000163874	0.0518226	-0.000356796	0.0364094	-0.00117629
0.00453792	0.00483487	-0.00167351	0.0262888	0.00701927	0.00257022
0.0166412	6.56159e-05	0.0318511	0.00688585	0.0490179	0.0104933
0.0182277	0.000206446	0.00929514	0.0129649	0.0501827	0.00310306
0.0163149	3.71132e-05	0.0272465	-0.00270389	0.0156107	0.000705592
0.0221306	0.00432589	0.0471389	0.00555134	0.0209964	-0.00218904
0.0197884	0.000630417	0.0344048	-0.00035529	0.0223557	-0.000412595
0.0284487	0.000807407	0.0202147	-0.0031869	0.0365546	-0.000805702
0.158933	0.00405597	0.188994	0.0533835	0.127869	0.0119842
0.115184	0.00442723	0.140425	-0.00637501	0.0868608	0.0165858
0.0046893	0.00172109	0.00314211	-0.00939837	0.00761083	-0.00254379
0.00407246	0.00250274	0.00327618	0.00340542	0.00547112	0.00291275
0.0806913	0.0186864	0.183075	-0.000111742	0.0661358	0.0261616
0.0234942	0.00899056	0.00183309	-0.00730896	0.00946329	0.0203363
0.00111662	0.000284161	-6.63261e-05	-0.00209332	0.00480993	-0.000278608
0.00019593	0.0001156	-0.0046125	0.0190288	0.00376085	-0.000204929
0.00126564	-5.12478e-05	0.0236268	0.00694195	0.0023071	-0.000606015
0.00476172	0.000570375	0.029101	0.00498673	0.00899848	-0.000767257
0.208002	0.0553057	0.126151	-0.0126654	0.371834	0.0604304
0.00427676	0.000860936	0.0186987	0.00015532	0.00354109	0.00515315
0.00250829	0.000410548	0.00727954	-0.0170276	-0.00192225	-0.000977023
0.00204726	0.00206927	0.0568494	-0.010082	0.00685735	-0.0026671
0.0142194	0.00489044	0.0395187	0.0188797	0.0149595	0.00644382
0.0247771	0.00610838	0.0402883	0.012725	0.0295051	0.00900697
0.0104464	0.00434531	0.0121406	0.0141982	0.022319	0.00107936
0.0229021	0.00627874	0.0722044	0.0112764	0.0591832	0.0205772
0.0800086	0.0101987	0.0539053	0.0463617	0.125097	0.00752831
0.0994729	0.0131985	0.159036	0.160414	0.0702838	0.0134861
0.0151172	0.00108422	-0.00034557	0.00329628	0.0136983	0.00776276
0.012072	0.002501	0.00173121	0.00270688	0.0129296	0.00909858
-0.000820953	0.00420672	-0.0106271	0.019703	-0.0136462	0.00412428
-0.00151805	-0.00128104	-0.00537629	-0.0275913	-0.0127193	-0.00930657
0.014971	0.00016104	0.0356621	0.00307735	0.0135753	-0.000454688
0.0156479	0.000821899	-0.00320156	-0.000395413	0.0125673	-0.00226922
0.00484437	0.00152696	0.0348824	-0.00852368	0.00249696	0.00186402
0.040917	0.00365775	0.035082	0.0082373	0.0482436	-0.000824151
0.0973517	0.00872952	0.215894	-0.00210553	0.149384	0.013733
0.0595871	0.00712098	0.0216926	0.112985	0.100507	0.0193534
0.0199304	-0.0006694	0.0775349	0.0197319	0.029633	0.0178132
0.0192842	0.000523375	0.0247286	0.00337186	0.0213385	0.00196494
0.0329181	-0.000364544	0.0193009	0.00458948	0.00869394	0.0110285
0.0412708	0.00677773	0.0269161	-0.003864	0.0507355	-0.000381855
0.122602	0.0353056	0.0632886	0.124002	0.105444	0.0536362
0.0133965	0.00181362	0.0543703	0.015075	0.0163924	0.00335311
0.0242976	0.000669619	0.0831025	0.00668278	0.0228835	-0.000818984
0.00702757	0.00521818	-0.00545856	0.0358177	0.0185045	-0.00122137
0.00431315	0.000884363	0.00791789	0.0102625	0.0183216	0.00257823
0.0192817	-0.00025129	0.047697	-0.00871904	0.0193411	-0.00162891
0.0383691	0.000475214	0.0129851	-0.00174427	0.0186556	0.000119526
0.0139386	0.00277823	0.04537	0.00370749	0.00984296	0.00061857
0.0153519	-5.84171e-05	0.0250063	0.0203543	0.00470925	-0.000546273
0.00212742	5.47549e-05	0.00512668	0.00083765	0.0027047	0.00217377
0.0176379	-0.000532357	0.00166417	0.0366674	0.00910872	0.0133362
0.0318637	0.000787839	0.0345028	0.00963289	0.0187806	-0.00036921
0.0369518	6.46597e-05	0.0442095	0.00748071	0.0616873	-0.000743586
0.120934	0.00665043	0.104902	-0.00545909	0.146443	0.00543349
0.0120444	-0.000118001	0.0337539	-0.00874838	0.00661185	-0.00269815
0.00479916	0.00347296	0.0105763	0.0146544	0.0123569	0.00462792
0.0694575	0.0178958	0.155189	0.0860002	0.0422826	0.0215466
0.02214	0.00399752	0.115012	0.0116373	0.000966288	0.0257405
0.00208528	0.000711761	-0.00133095	0.0206277	0.00242377	0.00162772
0.00420025	0.00157161	-0.0015002	-0.000631395	0.00491838	0.0103576
0.00297849	0.00153883	-0.0152643	0.00551433	0.0398608	0.0521253
0.0032008	0.00209617	0.0320468	0.0345985	0.00636047	0.00434588
0.0275462	0.00308919	0.0823934	-0.00793364	0.0656115	-0.00333854
0.00410172	0.00170976	0.0428867	0.0693406	0.0180512	0.00783302
0.0210149	0.00609834	0.0301387	-0.00578675	0.0158012	0.00273864
0.0108078	0.00184431	-0.006992	-0.0077093	-0.00122007	-0.00530686
0.0125882	0.00643223	0.0434106	0.0071471	0.0230142	-0.000536345
0.0548587	0.00980919	-0.00127725	0.187133	0.117687	-0.00221031
0.0836648	0.00909624	0.0852164	0.00673022	0.0976273	0.0012392
0.0247924	0.00422291	0.0367387	-0.00525134	0.0117678	0.00223586
0.0791978	0.0153347	0.147142	0.0126354	0.0476363	0.0241637
0.00305472	0.00289951	0.00351095	0.00165916	0.00515918	0.00545336
0.00296349	0.00150923	-0.00346843	0.0840882	0.0123713	0.000300289
0.00205798	0.00132332	-0.00735698	0.0027506	0.0121667	0.00100937
0.00253235	-0.000740832	-0.0218801	-0.00297893	0.00306277	0.00909623
0.00493928	-2.75611e-05	0.00512038	0.00612544	-0.00142366	0.00373971
0.00137396	0.00440752	-0.029265	0.0246003	-0.00509633	0.0272744
0.00299253	0.000131432	0.02864	0.0398249	0.00034703	0.00659027
0.00282914	0.00144739	-0.00109156	0.0124436	0.00967312	0.00560036
0.0371774	0.00254194	0.0328285	0.0159403	0.0592375	0.00166712
0.103961	0.0139452	0.120972	0.0215191	0.139173	0.0168102
0.0858783	0.011736	0.071542	0.000249198	0.146654	0.0234826
0.205635	0.0684267	0.142323	0.00520342	0.257801	0.0947705
0.061438	0.00371404	0.0660224	0.00521358	0.0547612	-0.0016251
0.0341253	0.0129823	0.00290335	0.00740819	0.00896507	0.00465287
0.00555754	0.00120362	0.00053835	-0.00205079	0.00378767	0.00284786
0.00502631	0.000451216	-0.00160647	-0.00302692	0.00203749	0.00285474
0.029828	0.00235657	0.023925	0.020328	0.0275762	0.00591645
0.249224	0.0163377	0.0142469	-0.00429828	0.312292	0.0209013
0.477728	0.0590406	0.276623	0.0043167	0.393137	0.0392406
0.24157	0.0112412	0.0351768	0.00780919	0.334767	0.0246447
0.256632	0.0525442	0.157247	0.0295078	0.327728	0.0717953
0.559946	0.0930867	0.344577	0.0501581	0.602012	0.142
0.765242	0.207038	0.386054	0.00935456	0.82837	0.459748
0.638409	0.13302	0.380356	0.131993	0.64628	0.15923
0.516889	0.0681943	0.261345	0.0422303	0.658473	0.175159
0.700324	0.239073	0.475399	0.208104	0.716023	0.305889
0.0246149	0.0031304	0.00801678	0.00172586	0.0616669	0.00332658
0.558869	0.134669	0.245841	0.01904	0.553702	0.187994
0.431149	0.0828813	0.300653	0.0241754	0.490089	0.121825
0.0608446	0.0317796	0.0687778	0.0336472	0.217126	0.0793407
0.0709967	0.0442932	0.303977	0.068756	0.0271844	0.0270136
0.0456958	0.00735187	0.0316944	0.00323263	0.0739513	0.00817123
0.0430189	0.00652761	0.00189732	0.0293413	0.0448932	-0.0023434
0.118641	0.0339818	0.212156	0.0518526	0.188773	0.0876787
0.137939	0.0178223	0.0610883	0.0110128	0.115796	0.0229277
0.0208496	0.000409536	-0.0348481	0.00113566	0.0991137	-0.00824555
0.0318816	0.00173365	0.0422972	-0.00503778	0.0246689	0.00810645
0.0085732	0.000769725	-0.0119131	-0.00617584	0.0141929	-0.000272098
0.0220053	0.00655216	-0.00417135	-0.00112409	0.00663104	0.00645329
0.139308	0.0226723	0.209198	-0.0116871	0.245428	0.00472621
0.0332438	0.0161544	0.0380414	0.0893271	0.0513826	0.0307912
0.550434	0.0424747	0.700828	0.0716832	0.568311	0.0644544
0.199165	0.0128701	0.0693483	0.0959155	0.248937	0.0832714
0.621028	0.0973264	0.777009	0.162099	0.581954	0.0794724
0.0241401	0.025051	0.055106	0.0148509	0.032888	0.0507178
0.104658	0.0240278	0.153578	0.0271882	0.191076	0.0471876
0.116552	0.00038422	0.117044	-0.00455686	0.195797	0.00529841
0.327443	0.00377375	0.207361	0.0194518	0.520611	0.00920895
0.0212985	0.000752784	0.0367291	-0.00323615	0.0279699	0.00523292
0.011159	0.000541731	0.00924403	0.000567555	0.0124175	0.00161354
0.00598873	0.00226482	0.00833035	-0.0122481	-0.000502587	-0.00130183
0.0233854	0.00185049	-0.00838893	-0.0132882	0.0075638	0.00143203
0.0781558	0.0335739	0.320643	0.013646	0.0977185	0.100017
0.063524	0.0159097	0.0771189	0.0260883	0.0674154	0.0237692
0.00854231	0.000427946	-0.00465346	0.00461743	0.0173369	0.00159735
0.0142275	0.00747076	-0.00548288	0.0174381	0.0198854	0.0136431
0.00713868	0.00711789	0.0298449	0.00610775	0.0161093	0.00516007
0.264502	0.0345591	0.256508	0.00431366	0.335985	0.0597462
0.37488	0.0788723	0.195854	-0.0124849	0.542646	0.1122
0.533967	0.170754	0.524084	0.0732179	0.561874	0.227143
0.503521	0.105775	0.356396	0.063899	0.564953	0.183885
0.122334	0.00537886	0.0344696	0.0163412	0.209364	0.00442336
0.405266	0.0811825	0.187774	0.0677362	0.411794	0.0591323
0.00708758	0.00365137	-6.90309e-05	-0.00154057	0.00879956	0.00544007
0.0764512	0.0169494	0.171567	-0.00473351	0.171927	0.0729463
0.0199956	0.00479059	0.0184703	0.021841	0.0108637	0.00635339
0.171155	0.00543813	0.175479	0.00211895	0.183062	0.00564961
0.0465154	0.00218976	0.0545812	-0.0102071	0.0301538	-0.00348541
0.0435118	0.00293706	0.0139346	0.00776053	0.0822816	0.00176296
0.0164729	7.3075e-05	0.00571123	0.00700179	0.00364785	-0.00116047
0.0397074	3.14074e-05	0.103784	0.00153824	0.069473	0.0027883
0.129108	0.0155819	0.139874	0.0141539	0.195255	0.00985849
0.0213293	0.0013644	0.0162095	0.00952875	0.0248821	0.00239265
0.0564759	0.00161009	0.0773857	0.00965983	0.06373	0.0218636
0.073738	0.00736269	0.114753	-0.00133965	0.0484101	0.000264109
0.207909	0.00439304	0.282873	0.0222957	0.281165	0.0175599
0.0797024	0.000525037	0.135332	0.00831141	0.0656631	-0.0021782
0.104415	0.0211049	0.131571	0.0350121	0.202647	0.0395584
0.162062	0.00203115	0.229869	-0.0063634	0.247975	0.0100627
0.00234691	0.00282863	-0.00287259	-0.00636312	0.00572398	2.9348e-05
0.00774093	0.000886649	0.00120352	0.0387591	0.0127204	-0.0044122
0.00473505	0.00394107	0.0083432	-0.00138546	0.00193708	0.00167184
0.000426361	0.00244139	-0.00218518	0.0143938	-0.00516379	0.00849755
0.0149964	0.00432528	-0.0115168	-0.0177785	0.0225607	-0.00678311
0.00795593	0.00293942	0.00689341	0.00776044	0.00276232	0.000190503
0.000799245	0.00043946	0.0106546	0.00558816	-0.000618232	0.00274603
-3.69199e-05	-0.000441123	0.00109085	-0.00675638	0.00817656	0.00290193
0.00292469	0.000557147	0.0167988	-0.00285567	0.000193487	0.00108147
-3.03809e-05	0.000473731	0.000156455	0.000141156	0.000361125	0.00080414
9.78961e-06	0.000288352	0.000863224	-0.00172222	0.000597159	0.0035679
0.00783514	-0.000176097	-0.00794757	-0.00469388	0.0124361	0.00285506
-0.000139953	0.000193517	0.0129169	0.00108943	0.00262332	0.00465441
0.0602718	0.01564	0.0680307	0.0170091	0.0600244	0.0138157
0.00597941	0.000111117	-0.0188277	-0.0203006	0.0379529	0.0292921
0.00123332	0.00208387	0.000155741	0.00408427	0.00433729	-0.000662426
0.06629	0.0195553	0.216439	0.0273005	0.224023	-0.00188925
0.000587457	-0.000176707	-0.00529955	-0.00881775	0.000164749	0.00165416
0.00832323	0.00149408	0.00944483	-0.00645498	0.0182265	0.00156461
0.0141679	0.00360101	0.00952789	0.00500445	0.023746	0.00754689
0.0267596	0.00560749	0.055455	-0.00290474	0.0201261	0.00221731
0.038461	0.010262	0.0729337	-0.0120946	0.0370461	-0.0010748
0.00940489	0.00119565	0.0171039	0.00276522	0.0317132	0.000275594
0.00453551	0.00455042	0.00790756	0.00487944	0.00365086	0.00378313
0.0156341	0.00295877	0.0179359	-0.0112704	0.00790614	0.00225334
0.00792385	0.00147268	0.0301103	-0.000345069	0.00556995	0.00122919
0.0214572	0.00278823	0.0664483	-0.00151622	0.0177951	0.00472065
0.000105602	0.00202826	-0.000136217	-0.000791001	0.00239209	0.00563904
-3.73577e-05	0.00151331	-0.00263768	-0.001514	-0.000481336	0.00135836
0.00693103	0.00176563	-0.0142597	-0.0137048	-0.0131498	-0.0172455
0.00853026	0.0050802	-0.00521739	0.0210316	0.00256784	0.00723901
0.00105161	0.00154339	0.00251278	-0.000387789	0.00087049	0.00107899
0.0667356	0.019083	0.156017	0.0488813	0.0349816	0.00551341
0.00336451	0.00265489	0.0318149	-0.0217472	0.000122063	0.0102523
0.00267262	0.00421975	0.0326203	0.00866684	0.000856529	0.0105932
0.00059437	0.000351418	0.0154088	0.00796129	-0.000357844	0.00420935
0.0157508	0.00139537	0.0223467	0.00285161	0.0513614	0.000841174
0.00748422	0.00299688	-0.00348254	-0.00732016	-0.000947307	-1.11178e-05
0.0274988	0.00656615	0.0394776	0.000346814	0.0253117	0.00552469
0.0297552	0.00108753	0.118496	-0.00446548	0.0417124	0.00336235
0.0106855	0.00641632	-0.00659775	-0.00145943	0.0019855	-0.00384609
0.157147	0.0280955	0.357102	-0.0121613	0.138324	0.0613022
0.250467	0.0597422	0.243746	0.0538092	0.242276	0.092726
0.0349719	0.00498478	0.0591334	-0.000241366	0.0675609	0.0110868
0.107559	0.0243472	0.120428	0.101223	0.20284	0.0226873
0.0344694	0.0212994	0.250969	0.0594611	0.0588202	0.0162995
0.0159076	0.00536024	0.0120076	-0.00394401	0.013647	0.0136336
0.00893487	8.27231e-05	0.0310326	-0.00422133	0.012771	6.61364e-05
0.013431	0.00118988	-5.98664e-05	-0.0090228	0.00948425	-0.002667
0.0178672	0.000149811	-0.0353813	-0.0256706	0.0151602	-0.00416487
0.0460013	0.013048	0.0717892	-0.0105316	0.0371201	0.0223836
0.0907421	0.0149043	0.295064	-0.0295364	0.139288	0.0266818
0.0217919	0.00280297	-0.0140457	0.033646	-0.0104439	0.0069526
0.130929	0.0254941	0.402678	0.0600398	0.119698	0.0127763
0.383129	0.232848	0.432922	0.230101	0.486483	0.317936
0.358783	0.19454	0.448421	0.210995	0.440544	0.202806
0.269469	0.075869	0.386826	0.129922	0.271287	0.0699653
0.296662	0.0742435	0.307495	0.186209	0.265654	0.122307
0.082046	0.00965043	0.31387	0.0619633	0.115741	0.0283182
0.11738	0.00921473	0.0018994	0.0121139	0.111994	0.000717118
9.35017e-05	0.000192297	-0.0112217	0.0179093	0.00677386	-0.00171218
0.00783561	0.000608524	0.0047986	-0.00903991	0.0173411	0.00424756
0.0530298	0.00271949	0.0371847	-0.00484572	0.0454833	-0.00360452
0.0420702	0.00503042	0.0260209	0.0222027	0.058302	0.00154065
8.0727e-05	0.000631084	-0.00865732	-0.000502032	-0.000763528	-0.000299598
0.019854	0.00352949	0.129654	0.0168719	0.0493325	0.00736035
0.00138054	0.000279493	-0.00161738	-0.00102241	0.000324151	-0.000165055
-0.000176508	-0.000194661	0.0411431	0.0581015	-0.00307316	-0.00492199
0.00185669	0.00243675	0.0271204	0.00385115	-0.00365984	0.0182021
0.00012983	0.000181167	0.00488794	-0.00134537	8.8421e-06	0.000363664
0.00850607	0.00250305	0.00530746	0.000958812	0.0055696	0.0054894
0.0429286	0.00827986	0.0126842	0.00188882	0.0494775	0.00338955
0.11183	0.0166632	0.11695	-0.00437856	0.0831123	0.0228768
0.210958	0.0525488	0.184581	0.0327549	0.153965	0.0245827
0.0660939	0.0134715	0.0673127	0.0160829	0.0348709	0.0238057
0.142539	0.0270473	0.0522291	-0.00723626	0.151943	0.0685712
0.0166222	0.0018786	0.0780535	0.00105066	0.0195854	0.00428813
0.0410152	0.00608404	0.0425979	0.000295055	0.0261405	0.0165156
0.0249298	0.00496196	0.0749221	-0.00940802	0.0267044	0.000464298
0.00483002	0.000689363	0.0340757	-0.0100884	-0.00310397	0.0110646
0.00293209	0.000308951	-0.00276221	0.00372613	-0.00156341	-0.00379796
0.0803161	0.00367999	0.0947035	-0.0117224	0.188082	0.00757097
0.04768	0.00759715	0.00541264	-0.0149969	0.0308479	-0.0119606
0.0429467	0.00324143	0.0331662	0.0225393	0.0461662	0.0467003
0.10871	0.0158744	0.052995	-0.0112089	0.155729	0.0179769
0.0169166	0.000769771	0.0750373	-0.0253422	-0.000375331	0.0284274
0.0189901	0.0026162	0.0117258	0.00697671	0.0300283	-2.84381e-05
0.086389	0.0076974	-0.00636079	-0.00532603	0.100444	0.0366527
0.0716296	0.0058814	0.11742	-0.00146449	0.0799771	0.0180423
0.129968	0.0456614	0.407434	0.00616316	0.0736082	0.0425264
0.0176752	-0.000407242	0.0333341	-0.014365	0.0309803	0.0180596
0.0473205	0.0203625	0.0297964	0.0101336	0.0689212	0.0051747
0.0668878	0.0110289	0.0826161	0.00388077	0.0469633	0.00953631
0.0177474	0.015813	0.0123126	0.0315974	0.0394543	0.00331701
0.246028	0.0516778	0.311101	0.0848118	0.322024	0.0508856
0.0159398	0.00038082	0.011107	0.0202662	0.0351288	0.000242198
0.00707461	0.00124107	0.00878186	0.0399459	0.0158966	3.31314e-05
0.0481231	0.0110873	-0.000668026	0.00331714	0.0182022	0.0116327
-4.28309e-05	0.000734271	-0.00480885	0.015075	-0.000654409	-0.0014578
0.000582201	0.00139633	0.00310829	0.00880709	-0.00112442	0.00252396
0.00316852	0.00131722	0.00731751	0.0388635	0.00328765	0.0037532
0.107289	0.0079121	0.0128604	0.0348937	0.266471	0.012053
0.00374623	0.00478201	0.00245313	0.0168332	0.00707678	0.0100151
-0.000179407	9.80295e-05	-0.00324096	-0.000958794	-0.00118767	-0.00098051
0.00812213	0.000777161	-0.00823465	-0.00877004	0.0183276	0.00388135
0.00369455	0.00214803	0.00182499	-0.000413384	0.0119186	0.00498421
0.00878128	0.00875515	0.00690961	0.0114543	0.00663308	0.0137382
0.0168293	0.00346133	-0.00421505	0.000905415	0.00189326	0.00998804
0.0442805	0.0237302	0.0187469	0.0654831	0.0206792	0.0123098
0.0010198	9.11148e-05	-0.00392813	-0.0026036	0.00428844	-0.000261088
0.0217736	-0.00100826	-0.0157283	-0.011298	0.00606629	-0.00836773
0.00327579	0.00385573	0.0251999	0.0114749	0.000555683	0.00604512
0.00361071	0.00248805	0.0681435	0.00836558	-0.000585482	0.00895719
0.00405315	0.00235892	-0.0036112	-0.00319511	0.0017644	0.00106947
0.00137854	0.00630545	0.000694743	-0.0192691	-0.000649841	0.00319443
0.0279972	0.00917927	0.0821334	0.00675026	0.0434388	0.00646764
0.0187728	0.00021268	0.0132307	-0.000815048	0.013336	0.000441006
0.0807037	0.00512913	0.0991389	0.039367	0.0611466	0.00390331
0.031925	0.00547308	0.00951896	0.00294426	0.0390761	0.00406511
0.0411803	0.00593363	0.031645	0.00582026	0.0490445	0.00239301
0.0592607	0.00475061	0.138866	0.0542457	0.0427717	0.00140961
0.00270748	0.00135501	0.0297242	-0.00123799	0.00666825	-0.00110238
0.00305708	0.000818955	-0.00437235	-0.0136658	0.0141319	-0.00374419
0.0101866	0.00181169	0.00442	0.00249698	0.0195015	0.00245772
0.00139888	0.000377909	-0.00308319	0.0125924	0.0016603	0.00044854
0.00718143	0.000588371	-0.00133992	-0.000394521	0.0126462	-0.000936699
0.0563589	0.0138293	0.00416159	-0.00956853	0.0919748	-0.00186482
0.0227773	0.0022299	0.0423771	0.00249088	0.0329874	0.00754099
0.00417494	0.00355236	0.0128739	4.41852e-05	0.000404169	0.00227085
0.0228256	0.00282679	0.0923448	0.0244304	0.0377833	0.00383552
0.00181042	0.00242588	-0.00579499	0.0194948	0.010246	0.000854035
0.00155413	0.000301007	0.000134106	0.00116481	-0.000702251	0.00187005
0.00259975	0.000653222	-0.000202376	-0.00324466	0.000228367	0.00529693
0.000991577	0.00263258	-0.00261019	0.00484876	-0.000284757	-0.00127504
0.000734393	0.00077113	-0.000931167	-0.00203622	-0.00130176	0.000774315
0.0564608	0.00644775	0.035823	0.0268057	0.0526733	0.00603279
0.062301	0.00987112	0.146052	0.0351952	0.0324252	0.014575
0.00103271	0.00121273	-8.63643e-06	-0.0077641	0.00560888	-0.000237523
0.00156601	0.00616217	0.00253706	-0.00160796	0.00110115	0.0124031
0.00500108	0.000415249	0.0174483	-0.00365033	0.0115237	0.00462762
0.0030213	0.00321479	0.00974415	0.00931054	-3.43816e-05	0.00341841
0.00723501	0.0182347	0.014358	-0.00262729	0.0242159	0.0246575
0.00159107	5.16133e-05	0.0107822	-0.00263136	0.00175302	0.000729893
0.0248006	0.00969474	0.0295232	0.0176114	0.0424349	0.0560052
0.00625129	0.00219204	0.0105057	0.0059643	0.00450049	0.00683964
0.000642259	0.00163783	0.000495888	0.00168029	0.000868234	-0.00110572
0.00323678	0.00171479	-0.00067488	0.00142687	-0.000107546	0.00284374
0.0432525	0.00679896	0.043373	0.00927184	0.0638121	0.0183266
0.0589618	0.0126831	0.0595907	-0.00445957	0.0568673	0.0247153
0.0449321	0.011246	0.0636801	0.0253969	0.0275803	0.0134553
0.0730661	0.00954799	0.132285	0.0176119	0.0491106	0.00638262
0.020503	0.00443321	0.0102021	-0.00137855	0.0169407	0.00993279
0.0586343	0.0104117	0.0467123	0.0497735	0.103789	0.0226832
0.000971211	0.000286192	0.00334863	0.00370924	-0.001106	0.000600571
0.0324575	0.00957713	0.0166193	0.00217926	0.0273028	0.00276942
0.0193986	0.00204615	0.00602838	0.00818193	0.0242445	6.96315e-05
0.0353511	0.00994966	0.046795	-8.9818e-05	0.0157092	-0.0018699
0.00322237	0.00289744	0.000271913	-0.00180851	0.00364988	0.00688951
0.0227549	0.00380446	0.0355629	-0.0035708	0.0240156	0.0206405
0.00734514	0.00106054	-0.00770272	0.0639493	0.0328959	-0.00243216
0.000655999	0.00160561	0.00338154	0.0067609	-0.000867535	0.00254691
0.034249	0.00274175	0.0227255	-0.0164891	0.0475585	0.011776
0.000259463	0.000741359	-0.000314082	-5.77585e-05	1.11149e-05	0.00126684
0.000312519	0.00057873	0.00158356	-0.000231604	8.62404e-05	0.000825841
0.00229663	0.000963296	0.00808747	0.00178166	0.000375759	0.000104758
0.013993	0.0136972	0.0433526	-0.0171974	0.00626282	0.00298264
0.660696	0.332173	0.69206	0.136417	0.641314	0.291031
0.666868	0.352337	0.68878	0.185427	0.676084	0.424113
0.616998	0.238914	0.556234	0.0584456	0.685026	0.244112
0.571944	0.187606	0.428856	0.0562099	0.603583	0.222079
0.0243934	0.00814754	-0.0211477	0.00820046	0.0390806	0.0329123
0.104901	0.0309421	0.0507161	0.0106684	0.0795835	0.0445118
0.0739221	0.00695577	0.0677571	0.0356302	0.0902965	0.0128358
0.00458269	2.08958e-05	0.00103593	-0.0026487	0.000204557	-0.000968713
0.00671079	0.00326357	-0.0140579	0.00431097	0.0291425	-0.0046105
0.00886721	0.00037534	0.0138812	0.000406498	0.0015353	-0.000394789
0.0140834	0.00805843	0.0461949	0.00630853	0.0112307	-0.00114974
0.0188303	0.00767247	0.0101553	0.0238183	0.0301177	-0.00271495
0.0330392	0.00818301	0.135302	-0.013833	0.0137927	-0.000458462
0.0148889	0.000585178	-0.00819219	0.0205498	0.00507954	-0.00231287
0.049804	0.00458972	-0.00852169	-0.0191682	0.0362788	0.0457651
0.0250278	0.00167367	0.0533719	0.0148652	0.0159552	0.00196659
0.022608	0.00119046	0.0106215	9.40517e-05	0.0316656	0.00585106
0.0115189	0.00183725	0.027457	0.0241207	0.023092	0.0103624
0.0390775	0.000887316	0.0306848	-0.0060731	0.0275538	0.0026564
0.0189053	0.0040811	-0.00156353	-0.00029145	0.00330928	0.00826155
0.0390128	-0.00169572	-0.00214871	0.015497	0.0796757	0.00786412
0.0120099	0.00291181	0.00820319	0.00854382	0.0193767	0.0106269
0.0151783	0.00264693	0.0134704	0.00561681	0.0134293	0.00904092
0.0378283	0.00437254	0.000566958	0.0012687	0.04016	-0.00520876
0.00256285	-8.63116e-05	-0.000895232	-0.00774735	0.000321195	-0.00109856
0.00138067	0.000990311	8.92436e-05	0.00220668	0.000393579	0.000820524
0.00727681	0.000528854	0.00553599	-2.23713e-05	0.00764813	0.000188751
-0.000319441	4.383e-05	-0.00276226	0.0271119	-0.000482498	0.000496454
0.00224007	0.000418436	0.0222983	0.0199682	0.0205397	-0.00674625
0.00212031	0.00113504	0.00811001	-0.00270298	0.00840865	0.000672915
0.0149828	0.00362083	0.00856369	-0.011797	0.00138955	0.0277536
0.0208459	0.000311469	0.0163921	0.000585814	0.013343	-0.000189461
0.00991142	0.00179993	0.0308191	0.00318196	0.0268412	0.00668183
0.00307155	0.00147736	0.00279342	-0.000754131	0.00175092	-0.000365944
0.000845819	-0.000895208	0.0169388	-0.0208465	-0.00142686	-0.00362044
0.0205481	0.00300892	0.00445342	0.00892702	0.0224734	0.000203189
0.000549991	-0.00070758	-0.0123666	0.0109652	-0.00540402	-0.00564077
0.00437374	0.00128711	0.000453853	-0.000784537	0.00872076	-0.000774223
0.00193064	0.00200285	0.0111808	0.0119645	0.0113796	-0.00186355
0.0147675	0.000629899	0.0160272	0.0216725	0.0201253	0.00753319
0.0142096	0.00384921	-0.00422337	0.0099776	-0.00162159	-0.00540812
0.00532099	0.00341674	-0.00290921	-0.00804433	-0.00532335	0.00450203
0.00160198	-0.000594358	-0.0251521	-0.00523221	0.00199842	0.000956507
0.0070186	-9.10317e-05	0.037087	0.0217455	0.00639616	0.00159676
0.00607294	0.000777641	0.000237609	-0.0012106	0.0102893	0.00285203
0.000720714	0.00130154	0.00263274	0.00932948	-0.00047936	0.00130439
0.00275606	-0.00031958	0.00628786	0.00933806	-0.00189234	0.00173778
0.00245774	0.00145013	-0.00824122	-0.00836395	-0.00192889	-0.001772
0.00414003	0.000316881	-0.00258213	-0.00271959	0.00709838	-0.00036982
0.00444425	0.000543276	-0.00177679	-0.00270941	0.0036411	-0.000667001
0.0724875	0.00867705	0.130694	0.0871124	0.222646	0.0315921
0.016078	0.00589773	0.0374943	-6.20433e-05	0.00708759	0.0007581
0.051941	0.00327104	-0.00101333	0.0105768	0.0959547	-0.00307087
0.0202098	0.00301521	0.0420123	-0.0202274	0.0259392	-0.000255174
0.0143029	0.0015415	0.00093376	0.00629794	0.0268701	0.00261235
0.0208345	0.00520406	0.0222247	-0.009543	0.020598	0.00948629
0.00883187	0.00283127	0.000723496	-1.96975e-05	0.00497815	0.00286599
0.0154371	0.00299997	0.0316046	-0.00517626	0.0488008	0.00307818
0.020399	0.00433998	0.0145511	-0.00142878	0.0206721	0.000837751
0.0282077	0.00389683	0.00697887	-0.00199051	0.0305682	0.00522971
0.00374981	0.00153547	0.00781112	0.000134153	0.00818257	0.0035484
0.00604792	0.000216398	-0.0137463	0.0163918	0.013659	0.00757953
0.0032189	0.000156909	0.0104794	0.00820931	0.000566493	-0.000783068
0.0118086	-0.000549036	-0.0134058	-0.00369517	0.00884517	-0.00359896
0.00353488	0.000529895	-0.00124146	0.00200327	0.000480633	-1.90094e-05
0.0167396	0.00354382	0.00791055	0.0100897	0.0107051	0.00204934
0.0298834	0.00585765	0.0360516	0.000191432	0.0282524	0.00607667
0.00983402	0.00175745	0.00165699	-0.00211772	0.00294714	0.00247771
0.0038499	-6.84855e-05	0.0632959	-0.00583223	0.000765477	0.0300454
0.0070997	0.00125339	0.00110177	-0.00266156	0.00815502	-0.000515286
0.00215167	-0.00023793	-0.00064035	-0.00323559	0.0168879	-0.00177425
0.00117051	0.00027968	-0.000293374	0.00243758	9.311e-05	0.0024611
0.00550167	0.00310424	0.0124796	0.00466322	0.00662496	0.00903855
0.010871	0.0183402	0.0105885	0.0490497	0.0301268	0.0139641
0.0595714	0.00476775	0.0838459	0.0127956	0.0330806	0.00869223
0.0199054	0.0031927	0.041842	0.000312021	0.0228764	0.00362118
0.00146877	0.00342904	-0.00501254	0.00408483	0.00195698	0.00209876
0.00325763	0.00281191	0.00696514	-0.00165987	0.024029	0.00143992
0.0601463	0.0070895	0.0107228	-0.00293467	0.0837054	0.00336161
0.108847	0.0112219	0.0278703	0.0141623	0.119524	0.0080017
0.164805	0.0144741	0.177125	-0.00546077	0.176284	0.0414808
0.18535	0.0388472	0.0816112	-0.00703677	0.221491	0.00120069
0.157221	0.0273981	0.0958213	0.00580352	0.198651	0.0251259
0.0144944	0.0015606	-0.00631697	-0.00811205	0.0134221	-0.0065983
0.0855973	0.00963053	0.0335716	0.00484819	0.0986886	0.00941618
0.00989528	0.000369545	0.0576312	0.00624506	0.00526481	0.00814229
0.00332741	0.00146012	-0.00531974	0.0059128	-0.000365564	0.00219859
0.00602087	0.000302231	0.0285659	-0.00608588	0.0160994	0.0019173
-7.45134e-05	0.000390393	0.0439224	0.0296817	0.00436867	-0.000965533
0.0175671	0.00194919	0.00877912	0.000248754	0.0304178	0.000183008
0.00383139	0.00195325	0.00175093	-0.000310145	0.00433326	0.0018136
0.0741797	0.0100812	0.140343	0.0102289	0.105251	0.0186205
0.0240657	0.00671078	0.0229561	0.0223224	0.0436831	0.00932452
0.00315558	0.00205435	0.000161531	0.00539058	0.00511163	0.00306486
0.0669953	0.0151947	0.0314961	-0.0281271	0.0783545	0.00420965
0.000300662	0.00201635	6.49402e-05	0.00410281	0.00196568	-0.000533951
-3.95246e-05	0.000620912	-0.00145306	-0.000446973	0.000157699	0.000262434
0.00763524	0.00165598	0.018326	0.0152858	0.0202996	0.00379054
0.00128474	0.00072156	0.00229784	0.000727297	0.000168604	0.00146064
0.00118067	0.00119994	-0.00936294	-0.00362285	0.00498377	0.000431937
-0.000148742	-0.000248358	0.0141411	-0.0034668	1.82247e-05	0.00181593
0.00771292	0.000589791	0.0122527	-0.0040666	0.0101786	0.000696837
0.00381258	0.00141518	0.0060325	0.00420759	0.00201336	0.00204573
0.000565985	0.00100526	0.0025864	-0.00193725	0.00028029	0.0013015
0.00226361	0.00276993	0.0069081	0.00400709	0.00175797	0.000227912
0.348189	0.0718693	0.278705	0.0695171	0.311315	0.0309641
0.267084	0.0500052	0.221716	0.0305711	0.268915	0.0459102
0.22533	0.036448	0.222552	0.0367721	0.219448	0.0153024
0.00988421	0.00194364	0.00852238	0.000610507	0.0109999	0.00246431
0.00840985	0.00136966	0.00681322	-0.000990743	0.0117536	0.00148477
0.0127182	0.00114286	0.0152747	0.00300163	0.0134095	-9.12313e-05
0.0117828	0.000194196	0.0173101	0.00527864	0.0149787	0.000117287
0.0020455	0.000106387	0.00623135	0.000787671	0.00615635	3.20382e-05
0.00765868	0.00269522	0.0109778	-0.00734284	0.00648275	0.00414443
0.0177927	0.00112064	0.00635251	0.00256995	0.0140793	0.000478283
0.0069175	0.000288584	-0.000107319	-0.000911199	0.000602057	0.00132365
0.173654	0.0232521	0.136103	0.00196527	0.222482	0.055015
0.360932	0.086422	0.268476	0.0366522	0.363632	0.0790257
0.159505	0.0135797	0.19245	-0.0118816	0.215537	0.0188193
0.0311647	0.0110122	0.00971667	0.00608912	0.0231295	0.0145984
0.012179	0.0093018	0.0256511	-0.00851209	0.0661013	0.00604256
0.0688746	0.0264642	0.0232237	-0.0059445	0.0578908	0.0109339
0.00317869	0.0035495	0.0485001	-0.0104234	0.00621493	0.019816
0.0105715	0.00215458	0.0228881	-0.00781022	0.00540956	0.00955636
0.0409212	0.0125318	0.0209596	0.00406296	0.0344236	0.0127285
0.037615	0.00637054	0.0176635	0.00836028	0.0449787	0.0427851
0.00955457	0.00363162	0.0330943	-0.0114939	0.0363677	0.0221568
0.0261427	0.005767	-0.00921692	-0.0183757	0.018405	0.0165919
0.0207567	0.00573036	0.00721347	0.00776849	0.0389138	-0.000910221
0.0468601	0.0313452	0.0492953	0.0856693	0.012553	0.0377197
0.0810157	0.0398707	0.100231	-0.00104496	0.0916621	0.120916
0.312349	0.100327	0.281174	0.0751526	0.459004	0.142993
0.175362	0.00757102	0.11908	0.0143974	0.130333	0.00243637
0.122703	0.00529727	0.146906	0.0163208	0.117302	0.00115551
0.0903524	0.00128606	0.0924376	0.00879733	0.0737858	0.00137543
0.0769115	0.00868493	0.0455178	0.0268605	0.0866107	0.0326335
0.0721538	0.0143835	0.101874	-0.0146561	0.0303884	0.0314496
0.06528	0.0136854	0.0354056	0.000239578	0.0639823	0.0152984
0.0435607	-0.000705704	-0.0314656	-0.0237639	0.0407254	-0.00376464
0.0495576	0.0349753	0.0484969	0.0972381	0.0690765	0.0744774
0.0144966	0.0285171	0.020775	0.00267781	0.0127024	0.0270672
0.0805942	0.00779528	0.096136	-0.00763469	0.0959471	0.0201817
0.219867	0.00781915	0.180945	-0.00433303	0.161084	-0.00118915
0.104533	0.00610023	0.104709	0.0359558	0.120282	0.00531802
0.118324	0.0369798	0.164315	0.00954788	0.188111	0.0415953
0.00177515	0.0152564	0.0160567	0.0025267	0.0113997	0.0265375
0.210076	0.0230764	0.13492	-0.0197584	0.12429	0.0331536
0.256558	0.0179804	0.287415	0.0240871	0.347911	0.0299342
0.0384828	0.0725027	0.105997	0.083018	0.0587444	0.116175
0.0798993	0.0112118	0.029416	0.0154141	0.0620341	0.0179275
0.236635	0.0485053	0.0784679	0.00979325	0.196367	0.0265768
0.0892302	0.0120403	0.1173	0.00642872	0.0507391	0.00850947
0.0823074	0.0123097	0.0586879	0.00557328	0.0831829	0.0274304
0.103016	0.0194115	0.0344769	0.0130726	0.127622	0.00801186
0.0479899	0.00708486	0.0276005	0.0079776	0.0684042	0.0229648
0.0197073	0.00125392	0.0303678	0.00704751	0.0151319	0.00116166
0.0308365	0.00217487	0.0135523	-0.00252842	0.0375946	0.0119953
0.00386619	0.000906988	-0.00590408	0.0037195	0.00402881	-0.00141549
0.0001665	0.00386649	0.0115057	-0.0107687	-0.0044262	0.00316055
0.0166783	0.00178255	0.00982585	0.00390562	0.0191178	0.00225593
0.0568778	0.00791524	0.0263553	-0.00335376	0.0606715	0.017595
0.0622764	0.00443311	0.0520815	0.00654795	0.0912084	0.0110827
0.0147595	0.00442677	0.0263343	-0.00301711	0.0264765	0.0025948
0.0225764	0.00199218	0.0162597	-0.00467708	0.0421828	0.00350659
0.0167277	0.000580566	0.00960004	0.0119493	0.0170879	-6.62404e-05
0.0177891	0.00125766	0.0106208	0.0217483	0.00166765	-0.00264371
0.01366	0.00128819	0.0147562	-0.00245451	0.024134	0.00110809
0.0385984	0.00628352	0.018179	0.000392178	0.0417077	0.00751334
4.33517e-05	0.000179269	-0.00349058	-0.00238493	-0.000678375	-0.00149483
0.0147401	0.000684079	0.0195997	0.00106585	0.0150661	-0.000207053
0.00458302	0.0010447	-0.00596267	-0.00159408	-0.00134433	-9.64551e-05
0.00726292	0.00281032	-0.0105495	-0.001775	0.0118337	0.00625347
0.00288255	-0.000611428	0.0510508	-0.00573748	0.00304502	0.0114289
0.00106781	0.0014422	0.00711819	-0.00513708	0.00319634	0.00381781
0.00660269	0.00236695	-0.0202178	-0.0159463	0.0352038	0.0153595
0.000208809	-5.8718e-06	-0.000362762	-0.000246824	0.00132822	0.000122273
0.00169696	-0.000128337	-0.0020966	-0.00147949	0.00347945	-0.000596389
0.00140666	0.000242455	0.00770781	-0.00147779	0.00111139	0.0018915
0.00124687	-0.000420366	0.0234382	0.00355083	-0.000655687	0.0086919
-0.000132707	-0.000116794	-0.00439725	0.00676335	0.0030766	0.00115663
0.000380198	0.000945637	-0.00184107	0.00307059	0.00645485	-0.000804733
0.0013054	0.00131089	0.0013675	0.00159519	0.000513145	0.00205834
0.000258512	0.000400091	0.00250324	0.00306614	5.71412e-05	-0.000231087
0.000361252	-0.00061505	-0.012997	0.0231228	0.000700005	-0.00110956
0.00147926	0.000100448	0.00130205	-0.000519789	0.00203763	0.000769242
0.150642	0.0110745	0.0971259	2.8891e-05	0.147412	0.011512
0.0708415	0.0124303	0.178947	-0.00553253	0.0953035	0.0301065
0.115963	0.0184466	0.17642	0.0240873	0.101633	0.0291154
0.115006	0.0134544	0.425405	0.0596299	0.0697454	0.00244486
0.12781	0.00878566	0.170942	0.056412	0.13082	0.0772739
0.0812915	0.00966822	0.108152	-0.00324959	0.0533534	0.00694161
0.0105783	0.00198608	0.00879441	-0.00258404	0.00746383	0.000512938
0.00399405	0.00636854	0.00750702	0.0213625	-0.000637205	0.00561309
0.012813	0.00830395	0.00167511	-0.000634463	0.0256352	0.00173733
0.0139634	0.0225017	-0.00966996	0.00997999	0.0181515	0.00248115
0.00370163	0.000517222	-0.00684593	-0.0120897	-0.00187196	-0.00125161
0.0221667	0.00777264	0.00474534	-0.00392563	0.0120215	0.00761158
0.12609	0.00873382	0.148787	0.13389	0.0752185	0.0361208
0.0222935	0.00675995	0.0310277	0.0111971	0.0147961	0.00579034
0.0243744	0.0267951	0.0805433	0.0225668	0.0146992	0.00699436
0.00741194	0.00800555	0.00237657	0.0355915	0.004494	0.00881937
0.0202705	0.00433008	0.0132311	0.0664383	0.0361792	0.00527434
0.123128	0.00978914	0.140601	-0.00537816	0.106848	0.00379815
0.076571	0.00953988	0.12548	0.00373289	0.0776133	0.00844485
0.171885	0.0243209	0.160991	-0.00392107	0.116888	0.0180382
0.0325051	0.00379613	0.0516402	0.00370686	0.046531	0.0103915
0.00178691	0.00043169	0.000650173	-0.000181996	0.000395069	0.000242402
0.000724104	0.000250727	-0.00243228	-0.00027555	-0.000708244	4.00358e-05
0.00976366	0.00177821	-0.00322346	0.0050955	0.00593979	0.000463496
0.0256075	0.0031647	-0.000643802	0.00895427	0.0353503	0.00427812
0.0627247	0.0113148	0.0828597	0.0257474	0.0376087	0.00872835
0.0434752	0.00810255	0.054152	0.00483868	0.0259627	0.00972878
0.0933017	0.00523844	0.112901	0.0119063	0.0585786	0.000997003
0.0154394	0.00349606	0.0189472	-0.00270876	0.016403	0.0107102
0.0168395	0.00476971	-0.00585725	-0.0180639	0.0206186	-8.70243e-05
0.0218451	0.0253507	0.0300862	-0.00422854	0.0679441	-0.00128072
0.00213927	0.00215814	-0.00145556	-0.00193987	0.0026518	0.00439817
0.0204945	0.00229825	0.101515	-0.00703329	-0.00221526	-0.00258346
0.00484464	0.0227563	0.00842637	-0.00817554	-0.00447684	0.00933061
0.00694311	0.00972161	0.0510499	-0.000603991	0.0010495	0.0113452
0.0122474	0.00859084	0.0318978	0.0217091	0.0083989	0.0236122
0.0304944	0.00133563	0.0407651	-0.0076703	0.0217195	0.000386304
0.0241462	0.000734888	0.00914408	-0.0036065	0.00617575	0.00174294
0.00806735	0.00180622	0.0572497	-0.00529103	0.000448816	-0.0022536
0.0822193	0.00832384	0.171256	0.110258	0.0803037	0.00413389
0.031889	-0.00108164	0.0417958	-0.0205946	0.0498886	-0.00487233
0.0424707	0.00507975	0.0541637	0.00783979	0.0554999	0.00434409
0.165467	0.0164301	0.205091	-0.00375792	0.197791	0.0192454
0.0614475	0.0235837	0.129617	0.00393625	0.0761929	0.076809

## Sheet: Fig_4a
	baseline	encoding	recall
AMY	88.5714	45.2381	67.619
EC	86.1538	46.9231	63.8462
HC	74.4	35.2	56.8
PHC	89.4737	63.1579	81.5789
TP	88.0435	52.1739	68.4783

## Sheet: Fig_4b
ppc	regions	periods
0.00484407	'AMY'	'Baseline'
0.000890182	'AMY'	'Baseline'
0.00918874	'AMY'	'Baseline'
0.00231772	'AMY'	'Baseline'
0.000904268	'AMY'	'Baseline'
0.00285894	'AMY'	'Baseline'
0.0986268	'AMY'	'Baseline'
0.0462723	'AMY'	'Baseline'
0.000249501	'AMY'	'Baseline'
0.00261328	'AMY'	'Baseline'
0.0938708	'AMY'	'Baseline'
0.00522073	'AMY'	'Baseline'
-0.000124224	'AMY'	'Baseline'
7.76698e-05	'AMY'	'Baseline'
-9.79271e-05	'AMY'	'Baseline'
0.00114094	'AMY'	'Baseline'
0.000527798	'AMY'	'Baseline'
0.000358318	'AMY'	'Baseline'
0.00261923	'AMY'	'Baseline'
0.001987	'AMY'	'Baseline'
0.00756992	'AMY'	'Baseline'
0.00732721	'AMY'	'Baseline'
0.0039268	'AMY'	'Baseline'
0.00790834	'AMY'	'Baseline'
0.00403191	'AMY'	'Baseline'
0.0100366	'AMY'	'Baseline'
0.00901466	'AMY'	'Baseline'
0.0045399	'AMY'	'Baseline'
0.00652707	'AMY'	'Baseline'
0.00124947	'AMY'	'Baseline'
3.31709e-05	'AMY'	'Baseline'
0.00141752	'AMY'	'Baseline'
0.000566064	'AMY'	'Baseline'
0.00157805	'AMY'	'Baseline'
0.000205048	'AMY'	'Baseline'
0.00177686	'AMY'	'Baseline'
0.00161823	'AMY'	'Baseline'
0.00090246	'AMY'	'Baseline'
0.00939852	'AMY'	'Baseline'
0.00697009	'AMY'	'Baseline'
-0.000324317	'AMY'	'Baseline'
0.00250695	'AMY'	'Baseline'
0.0251677	'AMY'	'Baseline'
0.00606823	'AMY'	'Baseline'
0.019913	'AMY'	'Baseline'
0.0100374	'AMY'	'Baseline'
0.0052019	'AMY'	'Baseline'
0.01372	'AMY'	'Baseline'
0.00613586	'AMY'	'Baseline'
0.00984711	'AMY'	'Baseline'
0.00519253	'AMY'	'Baseline'
0.00161037	'AMY'	'Baseline'
0.00463013	'AMY'	'Baseline'
0.00532775	'AMY'	'Baseline'
0.00301974	'AMY'	'Baseline'
0.017207	'AMY'	'Baseline'
0.0414772	'AMY'	'Baseline'
0.0270741	'AMY'	'Baseline'
0.00571649	'AMY'	'Baseline'
0.00640602	'AMY'	'Baseline'
0.00951095	'AMY'	'Baseline'
0.0204839	'AMY'	'Baseline'
0.0731198	'AMY'	'Baseline'
0.00125038	'AMY'	'Baseline'
0.0228657	'AMY'	'Baseline'
0.00229135	'AMY'	'Baseline'
0.00123417	'AMY'	'Baseline'
0.0640182	'AMY'	'Baseline'
0.00497403	'AMY'	'Baseline'
0.012435	'AMY'	'Baseline'
0.00290334	'AMY'	'Baseline'
0.00895348	'AMY'	'Baseline'
0.00550272	'AMY'	'Baseline'
0.00230851	'AMY'	'Baseline'
0.00433344	'AMY'	'Baseline'
0.00669475	'AMY'	'Baseline'
0.0489436	'AMY'	'Baseline'
0.0355337	'AMY'	'Baseline'
0.00323893	'AMY'	'Baseline'
0.0579391	'AMY'	'Baseline'
0.0169521	'AMY'	'Baseline'
0.0182666	'AMY'	'Baseline'
0.00346258	'AMY'	'Baseline'
0.0117655	'AMY'	'Baseline'
0.0577709	'AMY'	'Baseline'
0.00842254	'AMY'	'Baseline'
0.00927258	'AMY'	'Baseline'
0.00459169	'AMY'	'Baseline'
0.000714439	'AMY'	'Baseline'
-0.000162119	'AMY'	'Baseline'
0.00848591	'AMY'	'Baseline'
0.00398031	'AMY'	'Baseline'
0.0102996	'AMY'	'Baseline'
0.0106968	'AMY'	'Baseline'
0.00697854	'AMY'	'Baseline'
0.0757802	'AMY'	'Baseline'
0.137629	'AMY'	'Baseline'
0.0152704	'AMY'	'Baseline'
0.0587971	'AMY'	'Baseline'
0.0253895	'AMY'	'Baseline'
0.0681323	'AMY'	'Baseline'
0.296827	'AMY'	'Baseline'
0.270362	'AMY'	'Baseline'
0.1518	'AMY'	'Baseline'
0.167282	'AMY'	'Baseline'
0.0201899	'AMY'	'Baseline'
0.0190588	'AMY'	'Baseline'
0.000486523	'AMY'	'Baseline'
0.0105797	'AMY'	'Baseline'
0.000608654	'AMY'	'Baseline'
0.0308887	'AMY'	'Baseline'
0.0246463	'AMY'	'Baseline'
0.0187133	'AMY'	'Baseline'
0.0506237	'AMY'	'Baseline'
0.0068558	'AMY'	'Baseline'
0.00324073	'AMY'	'Baseline'
0.00220603	'AMY'	'Baseline'
0.00277587	'AMY'	'Baseline'
0.00326367	'AMY'	'Baseline'
0.031366	'AMY'	'Baseline'
0.0158556	'AMY'	'Baseline'
0.0194768	'AMY'	'Baseline'
0.0245187	'AMY'	'Baseline'
-0.000112705	'AMY'	'Baseline'
9.93788e-05	'AMY'	'Baseline'
0.00471018	'AMY'	'Baseline'
0.000552083	'AMY'	'Baseline'
0.00310324	'AMY'	'Baseline'
0.0304609	'AMY'	'Baseline'
0.00927422	'AMY'	'Baseline'
0.00353565	'AMY'	'Baseline'
0.0104181	'AMY'	'Baseline'
0.0166714	'AMY'	'Baseline'
0.00397179	'AMY'	'Baseline'
0.001112	'AMY'	'Baseline'
0.0212071	'AMY'	'Baseline'
0.0317624	'AMY'	'Baseline'
0.0252744	'AMY'	'Baseline'
0.0338987	'AMY'	'Baseline'
0.0111231	'AMY'	'Baseline'
0.0294836	'AMY'	'Baseline'
-3.2731e-05	'AMY'	'Baseline'
0.0189287	'AMY'	'Baseline'
0.00795443	'AMY'	'Baseline'
0.021074	'AMY'	'Baseline'
0.00292118	'AMY'	'Baseline'
0.0116695	'AMY'	'Baseline'
0.00180025	'AMY'	'Baseline'
0.0295743	'AMY'	'Baseline'
0.00141164	'AMY'	'Baseline'
0.00515287	'AMY'	'Baseline'
0.00319611	'AMY'	'Baseline'
0.00916906	'AMY'	'Baseline'
0.0117302	'AMY'	'Baseline'
0.0180132	'AMY'	'Baseline'
0.00589734	'AMY'	'Baseline'
0.0216495	'AMY'	'Baseline'
0.0102219	'AMY'	'Baseline'
0.00854282	'AMY'	'Baseline'
0.00562687	'AMY'	'Baseline'
0.00665064	'AMY'	'Baseline'
0.0074502	'AMY'	'Baseline'
0.0173958	'AMY'	'Baseline'
0.00112474	'AMY'	'Baseline'
0.0011404	'AMY'	'Baseline'
0.00278247	'AMY'	'Baseline'
-6.48623e-05	'AMY'	'Baseline'
-9.10127e-05	'AMY'	'Baseline'
0.00164712	'AMY'	'Baseline'
0.00881394	'AMY'	'Baseline'
0.0067138	'AMY'	'Baseline'
0.00339063	'AMY'	'Baseline'
0.00222362	'AMY'	'Baseline'
0.00206848	'AMY'	'Baseline'
0.00029955	'AMY'	'Baseline'
0.00726394	'AMY'	'Baseline'
0.000134285	'AMY'	'Baseline'
0.00411089	'AMY'	'Baseline'
0.000495398	'AMY'	'Baseline'
0.00136419	'AMY'	'Baseline'
-0.000114434	'AMY'	'Baseline'
0.00332771	'AMY'	'Baseline'
0.00251147	'AMY'	'Baseline'
0.00413416	'AMY'	'Baseline'
0.00540707	'AMY'	'Baseline'
0.00377886	'AMY'	'Baseline'
0.000529088	'AMY'	'Baseline'
0.00490803	'AMY'	'Baseline'
0.00701897	'AMY'	'Baseline'
0.00244791	'AMY'	'Baseline'
0.0810841	'AMY'	'Baseline'
0.199628	'AMY'	'Baseline'
0.0658799	'AMY'	'Baseline'
0.0350841	'AMY'	'Baseline'
0.078348	'AMY'	'Baseline'
0.0405911	'AMY'	'Baseline'
0.0665295	'AMY'	'Baseline'
0.00344776	'AMY'	'Baseline'
0.0937648	'AMY'	'Baseline'
0.102818	'AMY'	'Baseline'
0.00492658	'AMY'	'Baseline'
0.000737009	'AMY'	'Baseline'
-6.02268e-06	'AMY'	'Baseline'
0.00459575	'AMY'	'Baseline'
0.0348971	'AMY'	'Baseline'
0.0811329	'AMY'	'Baseline'
0.00817942	'AMY'	'Baseline'
0.0193194	'AMY'	'Baseline'
0.0715194	'AMY'	'Baseline'
0.0403332	'AMY'	'Baseline'
0.00016438	'EC'	'Baseline'
0.000289777	'EC'	'Baseline'
0.00265744	'EC'	'Baseline'
0.00241318	'EC'	'Baseline'
0.00377751	'EC'	'Baseline'
0.00471413	'EC'	'Baseline'
0.00080322	'EC'	'Baseline'
0.00172488	'EC'	'Baseline'
0.00012603	'EC'	'Baseline'
0.000112749	'EC'	'Baseline'
0.00464179	'EC'	'Baseline'
0.000346921	'EC'	'Baseline'
0.000325936	'EC'	'Baseline'
0.00170301	'EC'	'Baseline'
0.000526826	'EC'	'Baseline'
0.000832655	'EC'	'Baseline'
0.0119139	'EC'	'Baseline'
-0.000464392	'EC'	'Baseline'
0.00194643	'EC'	'Baseline'
0.00169445	'EC'	'Baseline'
0.00758324	'EC'	'Baseline'
0.00800392	'EC'	'Baseline'
0.00136992	'EC'	'Baseline'
0.00454394	'EC'	'Baseline'
0.00170606	'EC'	'Baseline'
0.00488746	'EC'	'Baseline'
0.00399305	'EC'	'Baseline'
0.00459529	'EC'	'Baseline'
0.0116815	'EC'	'Baseline'
0.00694953	'EC'	'Baseline'
0.00962773	'EC'	'Baseline'
0.0549459	'EC'	'Baseline'
0.0401441	'EC'	'Baseline'
0.00217581	'EC'	'Baseline'
0.00571186	'EC'	'Baseline'
0.00936787	'EC'	'Baseline'
0.00335815	'EC'	'Baseline'
0.000648587	'EC'	'Baseline'
0.00543018	'EC'	'Baseline'
0.0114594	'EC'	'Baseline'
0.00274482	'EC'	'Baseline'
0.00309715	'EC'	'Baseline'
0.000432501	'EC'	'Baseline'
0.0037982	'EC'	'Baseline'
0.0105732	'EC'	'Baseline'
0.00994828	'EC'	'Baseline'
0.0412072	'EC'	'Baseline'
0.00107767	'EC'	'Baseline'
0.00923646	'EC'	'Baseline'
0.0104101	'EC'	'Baseline'
0.482564	'EC'	'Baseline'
0.494712	'EC'	'Baseline'
0.405289	'EC'	'Baseline'
0.352381	'EC'	'Baseline'
0.0064349	'EC'	'Baseline'
0.0598106	'EC'	'Baseline'
0.00548095	'EC'	'Baseline'
0.00855288	'EC'	'Baseline'
0.00478656	'EC'	'Baseline'
0.0009536	'EC'	'Baseline'
0.00203127	'EC'	'Baseline'
0.00210098	'EC'	'Baseline'
0.00108738	'EC'	'Baseline'
0.000642884	'EC'	'Baseline'
0.00208758	'EC'	'Baseline'
0.00177307	'EC'	'Baseline'
0.0253189	'EC'	'Baseline'
0.0468438	'EC'	'Baseline'
0.0693751	'EC'	'Baseline'
0.0980749	'EC'	'Baseline'
0.0789889	'EC'	'Baseline'
0.00548031	'EC'	'Baseline'
0.0373155	'EC'	'Baseline'
0.0023029	'EC'	'Baseline'
0.034043	'EC'	'Baseline'
0.0141328	'EC'	'Baseline'
0.00250293	'EC'	'Baseline'
0.036085	'EC'	'Baseline'
0.000671622	'EC'	'Baseline'
0.0122033	'EC'	'Baseline'
0.0371738	'EC'	'Baseline'
0.0587887	'EC'	'Baseline'
0.191402	'EC'	'Baseline'
0.0542254	'EC'	'Baseline'
0.0449141	'EC'	'Baseline'
0.0270138	'EC'	'Baseline'
0.0314539	'EC'	'Baseline'
0.0372926	'EC'	'Baseline'
0.0338484	'EC'	'Baseline'
0.0113314	'EC'	'Baseline'
0.0402646	'EC'	'Baseline'
0.0198685	'EC'	'Baseline'
0.00763696	'EC'	'Baseline'
0.0120592	'EC'	'Baseline'
0.000446922	'EC'	'Baseline'
0.000742792	'EC'	'Baseline'
0.0073896	'EC'	'Baseline'
0.0269108	'EC'	'Baseline'
0.0249974	'EC'	'Baseline'
0.00880582	'EC'	'Baseline'
0.00934278	'EC'	'Baseline'
0.00598618	'EC'	'Baseline'
0.00673081	'EC'	'Baseline'
0.00561988	'EC'	'Baseline'
0.0189712	'EC'	'Baseline'
0.000215155	'EC'	'Baseline'
0.0054025	'EC'	'Baseline'
0.00272908	'EC'	'Baseline'
0.00698948	'EC'	'Baseline'
0.0118395	'EC'	'Baseline'
0.00155215	'EC'	'Baseline'
0.00638155	'EC'	'Baseline'
0.0217001	'EC'	'Baseline'
0.00686339	'EC'	'Baseline'
0.0249095	'EC'	'Baseline'
0.00728181	'EC'	'Baseline'
0.0105199	'EC'	'Baseline'
0.0487427	'EC'	'Baseline'
0.00482074	'EC'	'Baseline'
0.00178202	'EC'	'Baseline'
0.0242576	'EC'	'Baseline'
0.00236562	'EC'	'Baseline'
0.010006	'EC'	'Baseline'
0.00944718	'EC'	'Baseline'
0.00217571	'EC'	'Baseline'
0.00878161	'EC'	'Baseline'
0.00546401	'EC'	'Baseline'
0.00528741	'EC'	'Baseline'
0.0046719	'EC'	'Baseline'
0.0328777	'EC'	'Baseline'
0.000551615	'HC'	'Baseline'
0.000618511	'HC'	'Baseline'
0.000420543	'HC'	'Baseline'
4.61111e-05	'HC'	'Baseline'
0.00459091	'HC'	'Baseline'
0.0127847	'HC'	'Baseline'
0.000415839	'HC'	'Baseline'
0.00792013	'HC'	'Baseline'
-0.000222458	'HC'	'Baseline'
0.00318092	'HC'	'Baseline'
0.0421179	'HC'	'Baseline'
0.0156554	'HC'	'Baseline'
5.52826e-05	'HC'	'Baseline'
-3.28726e-05	'HC'	'Baseline'
0.000211246	'HC'	'Baseline'
0.00251179	'HC'	'Baseline'
0.118601	'HC'	'Baseline'
0.00202681	'HC'	'Baseline'
0.00100902	'HC'	'Baseline'
0.00141356	'HC'	'Baseline'
0.00897738	'HC'	'Baseline'
0.014191	'HC'	'Baseline'
0.00709664	'HC'	'Baseline'
0.0113214	'HC'	'Baseline'
0.0367194	'HC'	'Baseline'
0.0459894	'HC'	'Baseline'
0.00413517	'HC'	'Baseline'
0.0389785	'HC'	'Baseline'
0.0117018	'HC'	'Baseline'
0.000281883	'HC'	'Baseline'
0.00256248	'HC'	'Baseline'
0.00246296	'HC'	'Baseline'
0.00260523	'HC'	'Baseline'
0.012768	'HC'	'Baseline'
0.00282858	'HC'	'Baseline'
0.0124554	'HC'	'Baseline'
0.0283733	'HC'	'Baseline'
0.0375752	'HC'	'Baseline'
0.012712	'HC'	'Baseline'
0.0413244	'HC'	'Baseline'
0.00214045	'HC'	'Baseline'
0.000431849	'HC'	'Baseline'
0.00185745	'HC'	'Baseline'
0.000510357	'HC'	'Baseline'
0.0101389	'HC'	'Baseline'
0.0472712	'HC'	'Baseline'
0.0397604	'HC'	'Baseline'
0.126828	'HC'	'Baseline'
0.0177702	'HC'	'Baseline'
0.0439828	'HC'	'Baseline'
0.0504829	'HC'	'Baseline'
0.0224005	'HC'	'Baseline'
0.0211525	'HC'	'Baseline'
0.0705645	'HC'	'Baseline'
0.00358503	'HC'	'Baseline'
0.0416711	'HC'	'Baseline'
0.00931306	'HC'	'Baseline'
-5.87092e-05	'HC'	'Baseline'
0.00368046	'HC'	'Baseline'
0.00418367	'HC'	'Baseline'
9.89433e-05	'HC'	'Baseline'
0.000623507	'HC'	'Baseline'
0.000124109	'HC'	'Baseline'
4.17702e-05	'HC'	'Baseline'
0.00221848	'HC'	'Baseline'
3.51872e-05	'HC'	'Baseline'
0.0344061	'HC'	'Baseline'
0.00240578	'HC'	'Baseline'
0.00056105	'HC'	'Baseline'
0.0397635	'HC'	'Baseline'
0.000656858	'HC'	'Baseline'
0.00416145	'HC'	'Baseline'
0.000770685	'HC'	'Baseline'
0.000490156	'HC'	'Baseline'
0.00445437	'HC'	'Baseline'
0.0067801	'HC'	'Baseline'
1.82789e-05	'HC'	'Baseline'
0.0394556	'HC'	'Baseline'
0.000479918	'HC'	'Baseline'
0.00230823	'HC'	'Baseline'
0.0100833	'HC'	'Baseline'
-4.73164e-05	'HC'	'Baseline'
0.00235279	'HC'	'Baseline'
0.00235012	'HC'	'Baseline'
0.00297677	'HC'	'Baseline'
0.0257996	'HC'	'Baseline'
0.0173297	'HC'	'Baseline'
0.00469827	'HC'	'Baseline'
0.00186531	'HC'	'Baseline'
0.000718018	'HC'	'Baseline'
0.00167058	'HC'	'Baseline'
0.00178115	'HC'	'Baseline'
0.000611901	'HC'	'Baseline'
0.0010166	'HC'	'Baseline'
0.00107575	'HC'	'Baseline'
0.0147513	'HC'	'Baseline'
0.000371654	'HC'	'Baseline'
0.000298622	'HC'	'Baseline'
0.00106607	'HC'	'Baseline'
0.00439651	'HC'	'Baseline'
0.00166827	'HC'	'Baseline'
0.000496527	'HC'	'Baseline'
5.96644e-05	'HC'	'Baseline'
0.0025118	'HC'	'Baseline'
0.0198829	'HC'	'Baseline'
0.0109546	'HC'	'Baseline'
0.0454916	'HC'	'Baseline'
0.00351206	'HC'	'Baseline'
0.00309609	'HC'	'Baseline'
0.024677	'HC'	'Baseline'
0.0189261	'HC'	'Baseline'
0.00647641	'HC'	'Baseline'
0.00139927	'HC'	'Baseline'
3.17586e-05	'HC'	'Baseline'
0.000361498	'HC'	'Baseline'
0.000703632	'HC'	'Baseline'
0.000381312	'HC'	'Baseline'
-9.54689e-05	'HC'	'Baseline'
4.25589e-05	'HC'	'Baseline'
0.00107398	'HC'	'Baseline'
9.51813e-05	'HC'	'Baseline'
2.64131e-05	'HC'	'Baseline'
0.000601599	'HC'	'Baseline'
0.00519736	'HC'	'Baseline'
0.00534484	'HC'	'Baseline'
0.0359483	'PHC'	'Baseline'
0.0257806	'PHC'	'Baseline'
0.00575999	'PHC'	'Baseline'
0.00647752	'PHC'	'Baseline'
0.00161053	'PHC'	'Baseline'
-0.00069881	'PHC'	'Baseline'
0.00367462	'PHC'	'Baseline'
0.00909418	'PHC'	'Baseline'
0.0919383	'PHC'	'Baseline'
0.212653	'PHC'	'Baseline'
0.0886947	'PHC'	'Baseline'
0.123682	'PHC'	'Baseline'
0.27708	'PHC'	'Baseline'
0.442301	'PHC'	'Baseline'
0.33862	'PHC'	'Baseline'
0.23896	'PHC'	'Baseline'
0.439536	'PHC'	'Baseline'
0.00890119	'PHC'	'Baseline'
0.310644	'PHC'	'Baseline'
0.218235	'PHC'	'Baseline'
0.0029439	'PHC'	'Baseline'
0.00305546	'PHC'	'Baseline'
0.122271	'PHC'	'Baseline'
0.199511	'PHC'	'Baseline'
0.325238	'PHC'	'Baseline'
0.267994	'PHC'	'Baseline'
0.0448253	'PHC'	'Baseline'
0.212715	'PHC'	'Baseline'
0.000193377	'PHC'	'Baseline'
0.00435763	'PHC'	'Baseline'
0.00798012	'PHC'	'Baseline'
0.0142673	'PHC'	'Baseline'
0.0224459	'PHC'	'Baseline'
0.000394128	'PHC'	'Baseline'
0.00688283	'PHC'	'Baseline'
0.0046907	'PHC'	'Baseline'
0.015277	'PHC'	'Baseline'
0.00302405	'PHC'	'Baseline'
0.00556795	'PHC'	'Baseline'
0.00666432	'PHC'	'Baseline'
0.0262437	'PHC'	'Baseline'
0.0445942	'PHC'	'Baseline'
1.19967e-05	'PHC'	'Baseline'
0.00493454	'PHC'	'Baseline'
0.0224031	'PHC'	'Baseline'
0.00752684	'PHC'	'Baseline'
0.00893538	'PHC'	'Baseline'
0.0140142	'PHC'	'Baseline'
0.010191	'PHC'	'Baseline'
0.0103167	'PHC'	'Baseline'
0.0331104	'PHC'	'Baseline'
0.178849	'PHC'	'Baseline'
0.13193	'PHC'	'Baseline'
0.108636	'PHC'	'Baseline'
0.00432665	'PHC'	'Baseline'
0.014417	'PHC'	'Baseline'
0.037682	'PHC'	'Baseline'
0.124292	'PHC'	'Baseline'
0.0419564	'PHC'	'Baseline'
0.0392453	'PHC'	'Baseline'
0.0529405	'PHC'	'Baseline'
0.0228261	'PHC'	'Baseline'
0.0597318	'PHC'	'Baseline'
0.0357503	'PHC'	'Baseline'
0.0571239	'PHC'	'Baseline'
0.0515302	'PHC'	'Baseline'
0.0512839	'PHC'	'Baseline'
0.0353064	'PHC'	'Baseline'
0.0142716	'PHC'	'Baseline'
0.000865137	'PHC'	'Baseline'
7.4243e-05	'PHC'	'Baseline'
0.00496848	'PHC'	'Baseline'
0.0117401	'PHC'	'Baseline'
0.0308569	'PHC'	'Baseline'
0.0204999	'PHC'	'Baseline'
0.0341436	'PHC'	'Baseline'
0.00551362	'TP'	'Baseline'
0.00481326	'TP'	'Baseline'
0.0533245	'TP'	'Baseline'
0.0296189	'TP'	'Baseline'
0.0183207	'TP'	'Baseline'
0.0219627	'TP'	'Baseline'
0.00910796	'TP'	'Baseline'
0.0431596	'TP'	'Baseline'
0.00684605	'TP'	'Baseline'
0.0329631	'TP'	'Baseline'
0.0525018	'TP'	'Baseline'
0.00756655	'TP'	'Baseline'
0.00135322	'TP'	'Baseline'
0.135268	'TP'	'Baseline'
0.000516979	'TP'	'Baseline'
0.00248417	'TP'	'Baseline'
0.00203048	'TP'	'Baseline'
0.00138206	'TP'	'Baseline'
0.0025897	'TP'	'Baseline'
0.221271	'TP'	'Baseline'
0.0164485	'TP'	'Baseline'
0.0752311	'TP'	'Baseline'
0.00825136	'TP'	'Baseline'
0.0105029	'TP'	'Baseline'
0.00656299	'TP'	'Baseline'
0.0178425	'TP'	'Baseline'
0.0145698	'TP'	'Baseline'
0.131406	'TP'	'Baseline'
0.00101737	'TP'	'Baseline'
0.00799221	'TP'	'Baseline'
0.00012508	'TP'	'Baseline'
0.0458735	'TP'	'Baseline'
0.00427459	'TP'	'Baseline'
0.224757	'TP'	'Baseline'
0.0777303	'TP'	'Baseline'
0.297048	'TP'	'Baseline'
0.00582076	'TP'	'Baseline'
0.0446196	'TP'	'Baseline'
0.0261178	'TP'	'Baseline'
0.101533	'TP'	'Baseline'
0.00763027	'TP'	'Baseline'
0.00963106	'TP'	'Baseline'
0.0678181	'TP'	'Baseline'
0.0210771	'TP'	'Baseline'
0.04742	'TP'	'Baseline'
0.0507329	'TP'	'Baseline'
0.0334472	'TP'	'Baseline'
0.0331847	'TP'	'Baseline'
0.000366	'TP'	'Baseline'
0.00349155	'TP'	'Baseline'
0.0535146	'TP'	'Baseline'
0.118393	'TP'	'Baseline'
0.0348701	'TP'	'Baseline'
0.0729926	'TP'	'Baseline'
0.0073249	'TP'	'Baseline'
0.0196875	'TP'	'Baseline'
0.0132709	'TP'	'Baseline'
0.00106383	'TP'	'Baseline'
0.0387622	'TP'	'Baseline'
0.029242	'TP'	'Baseline'
0.0826923	'TP'	'Baseline'
0.00568822	'TP'	'Baseline'
0.0329774	'TP'	'Baseline'
0.0329329	'TP'	'Baseline'
0.0168224	'TP'	'Baseline'
0.129999	'TP'	'Baseline'
0.00398323	'TP'	'Baseline'
0.000329908	'TP'	'Baseline'
0.00105041	'TP'	'Baseline'
0.00223157	'TP'	'Baseline'
0.033617	'TP'	'Baseline'
0.00277322	'TP'	'Baseline'
-3.69886e-06	'TP'	'Baseline'
0.00253237	'TP'	'Baseline'
1.5143e-05	'TP'	'Baseline'
0.00875914	'TP'	'Baseline'
0.00390672	'TP'	'Baseline'
0.0330144	'TP'	'Baseline'
0.000362089	'TP'	'Baseline'
0.0252647	'TP'	'Baseline'
0.0305613	'TP'	'Baseline'
0.00138702	'TP'	'Baseline'
0.00295408	'TP'	'Baseline'
0.00226133	'TP'	'Baseline'
0.00245217	'TP'	'Baseline'
0.0104046	'TP'	'Baseline'
0.000610068	'TP'	'Baseline'
0.000517262	'TP'	'Baseline'
0.00926453	'TP'	'Baseline'
0.000438058	'TP'	'Baseline'
0.000546114	'TP'	'Baseline'
0.00215929	'TP'	'Baseline'
-0.00572898	'AMY'	'Encoding'
-0.000448306	'AMY'	'Encoding'
0.0305953	'AMY'	'Encoding'
-0.000736485	'AMY'	'Encoding'
-0.00989479	'AMY'	'Encoding'
-0.00114421	'AMY'	'Encoding'
0.0859939	'AMY'	'Encoding'
0.0504907	'AMY'	'Encoding'
-0.000393658	'AMY'	'Encoding'
0.00474657	'AMY'	'Encoding'
0.163311	'AMY'	'Encoding'
-0.0107189	'AMY'	'Encoding'
-0.00562553	'AMY'	'Encoding'
0.00122777	'AMY'	'Encoding'
-0.00191567	'AMY'	'Encoding'
0.017024	'AMY'	'Encoding'
0.00730126	'AMY'	'Encoding'
-0.0023733	'AMY'	'Encoding'
-0.00234699	'AMY'	'Encoding'
-0.00354707	'AMY'	'Encoding'
0.00798654	'AMY'	'Encoding'
-0.00836552	'AMY'	'Encoding'
0.00397556	'AMY'	'Encoding'
-0.00534991	'AMY'	'Encoding'
0.0181211	'AMY'	'Encoding'
-0.0022171	'AMY'	'Encoding'
0.0393209	'AMY'	'Encoding'
0.00685055	'AMY'	'Encoding'
0.025654	'AMY'	'Encoding'
0.00275196	'AMY'	'Encoding'
0.0005433	'AMY'	'Encoding'
-0.00193984	'AMY'	'Encoding'
-0.0027504	'AMY'	'Encoding'
-0.00014881	'AMY'	'Encoding'
-0.00101451	'AMY'	'Encoding'
0.00186866	'AMY'	'Encoding'
-0.00912134	'AMY'	'Encoding'
0.000237068	'AMY'	'Encoding'
0.0115116	'AMY'	'Encoding'
0.0192411	'AMY'	'Encoding'
0.0113046	'AMY'	'Encoding'
0.000774805	'AMY'	'Encoding'
0.0716108	'AMY'	'Encoding'
0.0127229	'AMY'	'Encoding'
0.0364319	'AMY'	'Encoding'
-0.00344778	'AMY'	'Encoding'
0.01629	'AMY'	'Encoding'
0.00862882	'AMY'	'Encoding'
0.0126704	'AMY'	'Encoding'
0.0188797	'AMY'	'Encoding'
-0.00185618	'AMY'	'Encoding'
0.00919934	'AMY'	'Encoding'
0.0184987	'AMY'	'Encoding'
0.0025812	'AMY'	'Encoding'
0.00689165	'AMY'	'Encoding'
0.0219778	'AMY'	'Encoding'
0.0729265	'AMY'	'Encoding'
0.065043	'AMY'	'Encoding'
0.0515645	'AMY'	'Encoding'
0.00652515	'AMY'	'Encoding'
0.0114946	'AMY'	'Encoding'
0.00550006	'AMY'	'Encoding'
0.10047	'AMY'	'Encoding'
-0.00270962	'AMY'	'Encoding'
-0.00261084	'AMY'	'Encoding'
-0.00115712	'AMY'	'Encoding'
-0.00165177	'AMY'	'Encoding'
0.0390454	'AMY'	'Encoding'
-0.00815666	'AMY'	'Encoding'
0.0082452	'AMY'	'Encoding'
-0.00466159	'AMY'	'Encoding'
-0.00641432	'AMY'	'Encoding'
0.00436035	'AMY'	'Encoding'
0.000466907	'AMY'	'Encoding'
-0.00592028	'AMY'	'Encoding'
-0.0066969	'AMY'	'Encoding'
0.144296	'AMY'	'Encoding'
0.0549067	'AMY'	'Encoding'
0.000428264	'AMY'	'Encoding'
0.055539	'AMY'	'Encoding'
0.0162445	'AMY'	'Encoding'
-0.000702387	'AMY'	'Encoding'
0.00622133	'AMY'	'Encoding'
0.0232935	'AMY'	'Encoding'
0.0371691	'AMY'	'Encoding'
0.0106822	'AMY'	'Encoding'
-0.00620345	'AMY'	'Encoding'
0.00794067	'AMY'	'Encoding'
0.012414	'AMY'	'Encoding'
0.000725713	'AMY'	'Encoding'
0.0136305	'AMY'	'Encoding'
0.00888492	'AMY'	'Encoding'
0.0276884	'AMY'	'Encoding'
0.0120342	'AMY'	'Encoding'
-0.00252863	'AMY'	'Encoding'
0.108034	'AMY'	'Encoding'
0.122023	'AMY'	'Encoding'
0.0191538	'AMY'	'Encoding'
0.0985234	'AMY'	'Encoding'
0.123979	'AMY'	'Encoding'
0.172032	'AMY'	'Encoding'
0.328378	'AMY'	'Encoding'
0.320969	'AMY'	'Encoding'
0.197593	'AMY'	'Encoding'
0.231093	'AMY'	'Encoding'
0.0126073	'AMY'	'Encoding'
0.0226562	'AMY'	'Encoding'
-0.001754	'AMY'	'Encoding'
0.0347098	'AMY'	'Encoding'
-0.000599471	'AMY'	'Encoding'
0.012642	'AMY'	'Encoding'
0.00653168	'AMY'	'Encoding'
-0.0116821	'AMY'	'Encoding'
0.00687079	'AMY'	'Encoding'
0.00204806	'AMY'	'Encoding'
0.0185909	'AMY'	'Encoding'
0.0425636	'AMY'	'Encoding'
-0.00105751	'AMY'	'Encoding'
-0.00470514	'AMY'	'Encoding'
0.063101	'AMY'	'Encoding'
0.00680733	'AMY'	'Encoding'
0.0175003	'AMY'	'Encoding'
0.0867248	'AMY'	'Encoding'
7.67155e-05	'AMY'	'Encoding'
-0.00466928	'AMY'	'Encoding'
0.00379639	'AMY'	'Encoding'
0.00548087	'AMY'	'Encoding'
0.000614707	'AMY'	'Encoding'
-7.90443e-05	'AMY'	'Encoding'
0.0204803	'AMY'	'Encoding'
0.00350189	'AMY'	'Encoding'
0.0416841	'AMY'	'Encoding'
-0.00527679	'AMY'	'Encoding'
0.00920125	'AMY'	'Encoding'
-0.00206226	'AMY'	'Encoding'
0.0244431	'AMY'	'Encoding'
0.0131449	'AMY'	'Encoding'
0.045279	'AMY'	'Encoding'
0.0690015	'AMY'	'Encoding'
0.00595047	'AMY'	'Encoding'
0.0498489	'AMY'	'Encoding'
0.00404678	'AMY'	'Encoding'
0.010702	'AMY'	'Encoding'
0.00763496	'AMY'	'Encoding'
-0.00156977	'AMY'	'Encoding'
-0.000108935	'AMY'	'Encoding'
0.0131565	'AMY'	'Encoding'
0.0251151	'AMY'	'Encoding'
0.0520172	'AMY'	'Encoding'
-0.000369428	'AMY'	'Encoding'
-0.00693617	'AMY'	'Encoding'
0.0059761	'AMY'	'Encoding'
0.0243321	'AMY'	'Encoding'
0.0208857	'AMY'	'Encoding'
0.0358629	'AMY'	'Encoding'
0.00778537	'AMY'	'Encoding'
-0.00687542	'AMY'	'Encoding'
0.0347245	'AMY'	'Encoding'
0.00636592	'AMY'	'Encoding'
0.0249798	'AMY'	'Encoding'
0.00635712	'AMY'	'Encoding'
0.00318951	'AMY'	'Encoding'
0.00641023	'AMY'	'Encoding'
-0.00380977	'AMY'	'Encoding'
0.0013673	'AMY'	'Encoding'
0.00103774	'AMY'	'Encoding'
0.0113187	'AMY'	'Encoding'
0.0326252	'AMY'	'Encoding'
0.00142946	'AMY'	'Encoding'
0.00351901	'AMY'	'Encoding'
0.00721858	'AMY'	'Encoding'
0.022951	'AMY'	'Encoding'
-0.00115741	'AMY'	'Encoding'
0.00343575	'AMY'	'Encoding'
0.0313456	'AMY'	'Encoding'
0.00450466	'AMY'	'Encoding'
-0.000377156	'AMY'	'Encoding'
-0.00442082	'AMY'	'Encoding'
0.00207033	'AMY'	'Encoding'
-0.00282516	'AMY'	'Encoding'
0.00541412	'AMY'	'Encoding'
0.00071698	'AMY'	'Encoding'
-0.00217123	'AMY'	'Encoding'
0.00328518	'AMY'	'Encoding'
0.00850739	'AMY'	'Encoding'
0.0126922	'AMY'	'Encoding'
-4.62097e-05	'AMY'	'Encoding'
-0.00208036	'AMY'	'Encoding'
0.00162869	'AMY'	'Encoding'
0.00049946	'AMY'	'Encoding'
0.0454878	'AMY'	'Encoding'
0.131307	'AMY'	'Encoding'
0.0555671	'AMY'	'Encoding'
0.0253487	'AMY'	'Encoding'
0.0645377	'AMY'	'Encoding'
0.0764685	'AMY'	'Encoding'
0.0698545	'AMY'	'Encoding'
0.0101398	'AMY'	'Encoding'
0.0281566	'AMY'	'Encoding'
0.119352	'AMY'	'Encoding'
-0.00221943	'AMY'	'Encoding'
0.0192082	'AMY'	'Encoding'
-0.00128009	'AMY'	'Encoding'
-0.010877	'AMY'	'Encoding'
0.0469631	'AMY'	'Encoding'
0.0544756	'AMY'	'Encoding'
0.00612875	'AMY'	'Encoding'
0.0270074	'AMY'	'Encoding'
0.0474687	'AMY'	'Encoding'
0.060346	'AMY'	'Encoding'
0.000136565	'EC'	'Encoding'
0.0060989	'EC'	'Encoding'
0.006726	'EC'	'Encoding'
0.0442703	'EC'	'Encoding'
-0.00209066	'EC'	'Encoding'
-0.00252942	'EC'	'Encoding'
0.00190048	'EC'	'Encoding'
-0.0130866	'EC'	'Encoding'
0.0103563	'EC'	'Encoding'
-0.00130016	'EC'	'Encoding'
0.0081247	'EC'	'Encoding'
1.4439e-05	'EC'	'Encoding'
-0.00015487	'EC'	'Encoding'
0.00141226	'EC'	'Encoding'
-0.00401771	'EC'	'Encoding'
-0.00125851	'EC'	'Encoding'
-0.00140534	'EC'	'Encoding'
0.0279158	'EC'	'Encoding'
0.0052934	'EC'	'Encoding'
0.00584803	'EC'	'Encoding'
0.0125292	'EC'	'Encoding'
0.00914638	'EC'	'Encoding'
0.0217639	'EC'	'Encoding'
0.0198378	'EC'	'Encoding'
0.00277989	'EC'	'Encoding'
0.0178859	'EC'	'Encoding'
-0.00139364	'EC'	'Encoding'
0.0106527	'EC'	'Encoding'
-0.0058645	'EC'	'Encoding'
0.0109754	'EC'	'Encoding'
0.00458695	'EC'	'Encoding'
0.119261	'EC'	'Encoding'
0.0488331	'EC'	'Encoding'
-5.96071e-05	'EC'	'Encoding'
0.0360147	'EC'	'Encoding'
0.0212973	'EC'	'Encoding'
0.00754949	'EC'	'Encoding'
-0.00302515	'EC'	'Encoding'
0.0153751	'EC'	'Encoding'
0.00422383	'EC'	'Encoding'
0.00521539	'EC'	'Encoding'
0.0266545	'EC'	'Encoding'
0.00251463	'EC'	'Encoding'
0.0301536	'EC'	'Encoding'
0.0181099	'EC'	'Encoding'
0.0199357	'EC'	'Encoding'
0.0165496	'EC'	'Encoding'
-0.00234893	'EC'	'Encoding'
-0.00152023	'EC'	'Encoding'
0.00349021	'EC'	'Encoding'
0.365347	'EC'	'Encoding'
0.398662	'EC'	'Encoding'
0.246714	'EC'	'Encoding'
0.188753	'EC'	'Encoding'
-0.00846893	'EC'	'Encoding'
0.0289329	'EC'	'Encoding'
0.0200186	'EC'	'Encoding'
0.00803922	'EC'	'Encoding'
0.00180839	'EC'	'Encoding'
-0.0068613	'EC'	'Encoding'
-0.000337561	'EC'	'Encoding'
-0.000172923	'EC'	'Encoding'
0.00578525	'EC'	'Encoding'
0.0114763	'EC'	'Encoding'
-0.00415566	'EC'	'Encoding'
-0.00123767	'EC'	'Encoding'
0.00662588	'EC'	'Encoding'
0.0200471	'EC'	'Encoding'
0.0675102	'EC'	'Encoding'
0.0265475	'EC'	'Encoding'
0.0425087	'EC'	'Encoding'
0.00290668	'EC'	'Encoding'
0.00892639	'EC'	'Encoding'
-0.000468197	'EC'	'Encoding'
0.0580667	'EC'	'Encoding'
0.0243104	'EC'	'Encoding'
0.00309521	'EC'	'Encoding'
0.0051859	'EC'	'Encoding'
0.00372501	'EC'	'Encoding'
0.00836291	'EC'	'Encoding'
0.0719317	'EC'	'Encoding'
0.0361582	'EC'	'Encoding'
0.171991	'EC'	'Encoding'
0.0346781	'EC'	'Encoding'
0.0567123	'EC'	'Encoding'
0.00406691	'EC'	'Encoding'
0.0369359	'EC'	'Encoding'
0.0250756	'EC'	'Encoding'
0.0128388	'EC'	'Encoding'
-0.0141844	'EC'	'Encoding'
0.0706283	'EC'	'Encoding'
0.014749	'EC'	'Encoding'
0.0179452	'EC'	'Encoding'
0.00273862	'EC'	'Encoding'
0.00100879	'EC'	'Encoding'
0.00443797	'EC'	'Encoding'
0.00189359	'EC'	'Encoding'
0.00853023	'EC'	'Encoding'
0.0244747	'EC'	'Encoding'
0.00774431	'EC'	'Encoding'
0.00684178	'EC'	'Encoding'
0.0140982	'EC'	'Encoding'
0.0148734	'EC'	'Encoding'
0.00397309	'EC'	'Encoding'
0.00741113	'EC'	'Encoding'
0.000551791	'EC'	'Encoding'
0.00914876	'EC'	'Encoding'
-0.00210393	'EC'	'Encoding'
-0.000494958	'EC'	'Encoding'
-0.00189094	'EC'	'Encoding'
-0.00433501	'EC'	'Encoding'
-0.000578657	'EC'	'Encoding'
0.0568415	'EC'	'Encoding'
0.0130776	'EC'	'Encoding'
0.0544495	'EC'	'Encoding'
0.0168865	'EC'	'Encoding'
0.0341637	'EC'	'Encoding'
0.0438784	'EC'	'Encoding'
0.0019173	'EC'	'Encoding'
-0.00665509	'EC'	'Encoding'
0.019097	'EC'	'Encoding'
0.000846725	'EC'	'Encoding'
0.0286066	'EC'	'Encoding'
-0.00610707	'EC'	'Encoding'
0.011147	'EC'	'Encoding'
0.0129622	'EC'	'Encoding'
0.0128419	'EC'	'Encoding'
-0.000542224	'EC'	'Encoding'
0.0196088	'EC'	'Encoding'
0.119383	'EC'	'Encoding'
0.00329999	'HC'	'Encoding'
-0.00213721	'HC'	'Encoding'
-0.000862933	'HC'	'Encoding'
6.99918e-05	'HC'	'Encoding'
-0.00834627	'HC'	'Encoding'
0.0132345	'HC'	'Encoding'
0.000495722	'HC'	'Encoding'
0.00188572	'HC'	'Encoding'
0.0330143	'HC'	'Encoding'
0.00378913	'HC'	'Encoding'
0.0585516	'HC'	'Encoding'
0.00538061	'HC'	'Encoding'
-0.000842797	'HC'	'Encoding'
0.00515551	'HC'	'Encoding'
-0.000543084	'HC'	'Encoding'
0.0177114	'HC'	'Encoding'
0.0494579	'HC'	'Encoding'
0.00780114	'HC'	'Encoding'
-0.00285752	'HC'	'Encoding'
0.0156031	'HC'	'Encoding'
0.0288408	'HC'	'Encoding'
0.0334097	'HC'	'Encoding'
0.0147265	'HC'	'Encoding'
0.0388351	'HC'	'Encoding'
0.051295	'HC'	'Encoding'
0.162418	'HC'	'Encoding'
0.0120309	'HC'	'Encoding'
0.112766	'HC'	'Encoding'
0.069981	'HC'	'Encoding'
0.00353251	'HC'	'Encoding'
-0.000991184	'HC'	'Encoding'
-0.00593811	'HC'	'Encoding'
0.0342722	'HC'	'Encoding'
0.0302047	'HC'	'Encoding'
0.0577379	'HC'	'Encoding'
0.00599483	'HC'	'Encoding'
0.0821891	'HC'	'Encoding'
0.0432184	'HC'	'Encoding'
0.010927	'HC'	'Encoding'
0.0429625	'HC'	'Encoding'
6.46055e-05	'HC'	'Encoding'
0.0150894	'HC'	'Encoding'
-0.00289402	'HC'	'Encoding'
-0.0082272	'HC'	'Encoding'
0.0133681	'HC'	'Encoding'
0.066007	'HC'	'Encoding'
0.0191321	'HC'	'Encoding'
0.0597557	'HC'	'Encoding'
0.00169754	'HC'	'Encoding'
0.0532606	'HC'	'Encoding'
0.1201	'HC'	'Encoding'
0.0129637	'HC'	'Encoding'
0.0202405	'HC'	'Encoding'
0.119114	'HC'	'Encoding'
0.000600053	'HC'	'Encoding'
0.0697982	'HC'	'Encoding'
0.024619	'HC'	'Encoding'
-0.00261483	'HC'	'Encoding'
-0.00232841	'HC'	'Encoding'
0.00417355	'HC'	'Encoding'
-0.0059953	'HC'	'Encoding'
0.00238726	'HC'	'Encoding'
0.000108942	'HC'	'Encoding'
-0.000601786	'HC'	'Encoding'
-0.00422455	'HC'	'Encoding'
0.00228614	'HC'	'Encoding'
0.041874	'HC'	'Encoding'
-0.00929318	'HC'	'Encoding'
0.0033827	'HC'	'Encoding'
0.112492	'HC'	'Encoding'
0.0141142	'HC'	'Encoding'
0.00669211	'HC'	'Encoding'
6.98806e-05	'HC'	'Encoding'
-0.00120312	'HC'	'Encoding'
-0.00734739	'HC'	'Encoding'
0.00885	'HC'	'Encoding'
0.000361109	'HC'	'Encoding'
0.0986867	'HC'	'Encoding'
0.000611131	'HC'	'Encoding'
0.0225656	'HC'	'Encoding'
-0.000677178	'HC'	'Encoding'
-0.00694121	'HC'	'Encoding'
0.0237709	'HC'	'Encoding'
0.00866593	'HC'	'Encoding'
-0.00328399	'HC'	'Encoding'
0.00568082	'HC'	'Encoding'
0.0348981	'HC'	'Encoding'
0.00230511	'HC'	'Encoding'
0.0115205	'HC'	'Encoding'
-0.00218888	'HC'	'Encoding'
-0.00253105	'HC'	'Encoding'
0.00327414	'HC'	'Encoding'
-0.00211749	'HC'	'Encoding'
0.000901656	'HC'	'Encoding'
0.00783856	'HC'	'Encoding'
0.00267862	'HC'	'Encoding'
0.000387432	'HC'	'Encoding'
0.000554488	'HC'	'Encoding'
0.00521804	'HC'	'Encoding'
0.0158901	'HC'	'Encoding'
-0.0031941	'HC'	'Encoding'
-0.000551141	'HC'	'Encoding'
0.000281372	'HC'	'Encoding'
0.00538861	'HC'	'Encoding'
0.00607634	'HC'	'Encoding'
0.013917	'HC'	'Encoding'
0.0135055	'HC'	'Encoding'
0.0157223	'HC'	'Encoding'
-0.00455105	'HC'	'Encoding'
0.00941753	'HC'	'Encoding'
0.0157073	'HC'	'Encoding'
0.00717364	'HC'	'Encoding'
0.0304809	'HC'	'Encoding'
-0.00019725	'HC'	'Encoding'
-0.00113488	'HC'	'Encoding'
0.0021551	'HC'	'Encoding'
0.0107894	'HC'	'Encoding'
0.000315841	'HC'	'Encoding'
-2.71359e-05	'HC'	'Encoding'
0.000859314	'HC'	'Encoding'
0.00281049	'HC'	'Encoding'
0.00596655	'HC'	'Encoding'
1.28871e-05	'HC'	'Encoding'
0.00375678	'HC'	'Encoding'
0.00928643	'HC'	'Encoding'
0.0503258	'PHC'	'Encoding'
0.0614221	'PHC'	'Encoding'
0.00277706	'PHC'	'Encoding'
0.00128657	'PHC'	'Encoding'
-0.00518375	'PHC'	'Encoding'
-0.00647485	'PHC'	'Encoding'
-0.00578387	'PHC'	'Encoding'
0.0242616	'PHC'	'Encoding'
-0.0031801	'PHC'	'Encoding'
0.104783	'PHC'	'Encoding'
0.023792	'PHC'	'Encoding'
0.0744985	'PHC'	'Encoding'
0.164756	'PHC'	'Encoding'
0.133503	'PHC'	'Encoding'
0.239117	'PHC'	'Encoding'
0.0828043	'PHC'	'Encoding'
0.319444	'PHC'	'Encoding'
0.00214203	'PHC'	'Encoding'
0.104346	'PHC'	'Encoding'
0.126223	'PHC'	'Encoding'
0.00778317	'PHC'	'Encoding'
0.0190902	'PHC'	'Encoding'
0.0945203	'PHC'	'Encoding'
0.0673777	'PHC'	'Encoding'
0.2542	'PHC'	'Encoding'
0.167796	'PHC'	'Encoding'
0.0257474	'PHC'	'Encoding'
0.127064	'PHC'	'Encoding'
-0.00404064	'PHC'	'Encoding'
-0.00142507	'PHC'	'Encoding'
0.00881868	'PHC'	'Encoding'
0.0124944	'PHC'	'Encoding'
-0.00252884	'PHC'	'Encoding'
0.00725507	'PHC'	'Encoding'
0.0124842	'PHC'	'Encoding'
-0.00378301	'PHC'	'Encoding'
0.0139582	'PHC'	'Encoding'
0.0106075	'PHC'	'Encoding'
3.96712e-05	'PHC'	'Encoding'
-0.0160447	'PHC'	'Encoding'
0.022458	'PHC'	'Encoding'
0.0772032	'PHC'	'Encoding'
-4.94439e-06	'PHC'	'Encoding'
0.00351573	'PHC'	'Encoding'
0.00966891	'PHC'	'Encoding'
0.029965	'PHC'	'Encoding'
0.00944514	'PHC'	'Encoding'
0.0101057	'PHC'	'Encoding'
0.00478186	'PHC'	'Encoding'
0.0157143	'PHC'	'Encoding'
0.0658716	'PHC'	'Encoding'
0.156816	'PHC'	'Encoding'
0.101595	'PHC'	'Encoding'
0.109089	'PHC'	'Encoding'
0.00543091	'PHC'	'Encoding'
-0.0116453	'PHC'	'Encoding'
0.022596	'PHC'	'Encoding'
0.0385115	'PHC'	'Encoding'
0.0533678	'PHC'	'Encoding'
0.0289238	'PHC'	'Encoding'
0.0251801	'PHC'	'Encoding'
0.0168772	'PHC'	'Encoding'
0.0405232	'PHC'	'Encoding'
0.0436984	'PHC'	'Encoding'
0.0682236	'PHC'	'Encoding'
0.203219	'PHC'	'Encoding'
0.114944	'PHC'	'Encoding'
0.0370922	'PHC'	'Encoding'
0.0230429	'PHC'	'Encoding'
-0.000214966	'PHC'	'Encoding'
-0.00143869	'PHC'	'Encoding'
0.000310868	'PHC'	'Encoding'
0.00788818	'PHC'	'Encoding'
0.047329	'PHC'	'Encoding'
0.0250413	'PHC'	'Encoding'
0.0499379	'PHC'	'Encoding'
-0.00497982	'TP'	'Encoding'
0.00837231	'TP'	'Encoding'
0.0201972	'TP'	'Encoding'
0.0316373	'TP'	'Encoding'
0.00645438	'TP'	'Encoding'
0.00998523	'TP'	'Encoding'
0.00687865	'TP'	'Encoding'
0.0182151	'TP'	'Encoding'
0.0237472	'TP'	'Encoding'
0.028915	'TP'	'Encoding'
0.0268115	'TP'	'Encoding'
-0.00101002	'TP'	'Encoding'
0.00317255	'TP'	'Encoding'
0.0813555	'TP'	'Encoding'
0.00140761	'TP'	'Encoding'
-0.000296441	'TP'	'Encoding'
0.0209931	'TP'	'Encoding'
-0.00177145	'TP'	'Encoding'
-0.0099824	'TP'	'Encoding'
0.144222	'TP'	'Encoding'
0.0176283	'TP'	'Encoding'
0.0271893	'TP'	'Encoding'
0.00807766	'TP'	'Encoding'
0.000952645	'TP'	'Encoding'
-0.00148423	'TP'	'Encoding'
0.0131252	'TP'	'Encoding'
-0.00913807	'TP'	'Encoding'
0.11054	'TP'	'Encoding'
-0.000226918	'TP'	'Encoding'
-0.00667057	'TP'	'Encoding'
-0.00199702	'TP'	'Encoding'
0.0445599	'TP'	'Encoding'
0.0408591	'TP'	'Encoding'
0.296635	'TP'	'Encoding'
0.0914951	'TP'	'Encoding'
0.40387	'TP'	'Encoding'
0.0404664	'TP'	'Encoding'
0.0634021	'TP'	'Encoding'
0.0277917	'TP'	'Encoding'
0.0985417	'TP'	'Encoding'
0.0190045	'TP'	'Encoding'
0.0139181	'TP'	'Encoding'
0.138203	'TP'	'Encoding'
0.02192	'TP'	'Encoding'
0.0691995	'TP'	'Encoding'
0.0592058	'TP'	'Encoding'
0.125539	'TP'	'Encoding'
-0.00654338	'TP'	'Encoding'
0.00479833	'TP'	'Encoding'
-0.000380661	'TP'	'Encoding'
0.0256589	'TP'	'Encoding'
0.0857513	'TP'	'Encoding'
0.0376399	'TP'	'Encoding'
0.00352581	'TP'	'Encoding'
0.0324526	'TP'	'Encoding'
0.0112722	'TP'	'Encoding'
0.0130895	'TP'	'Encoding'
0.00403497	'TP'	'Encoding'
-0.0131876	'TP'	'Encoding'
0.0480923	'TP'	'Encoding'
0.170204	'TP'	'Encoding'
0.0104792	'TP'	'Encoding'
0.0242534	'TP'	'Encoding'
0.03401	'TP'	'Encoding'
0.0274753	'TP'	'Encoding'
0.181403	'TP'	'Encoding'
-0.00901177	'TP'	'Encoding'
0.000799308	'TP'	'Encoding'
-0.000507314	'TP'	'Encoding'
0.0191996	'TP'	'Encoding'
-0.000390217	'TP'	'Encoding'
0.00731981	'TP'	'Encoding'
-0.00265679	'TP'	'Encoding'
-0.0045686	'TP'	'Encoding'
-0.000206913	'TP'	'Encoding'
0.0103347	'TP'	'Encoding'
0.000653209	'TP'	'Encoding'
0.0377384	'TP'	'Encoding'
-0.00142487	'TP'	'Encoding'
0.0276369	'TP'	'Encoding'
0.0835167	'TP'	'Encoding'
6.46578e-05	'TP'	'Encoding'
-0.000340573	'TP'	'Encoding'
0.00210096	'TP'	'Encoding'
0.00604143	'TP'	'Encoding'
0.00983348	'TP'	'Encoding'
0.000889462	'TP'	'Encoding'
-0.00475876	'TP'	'Encoding'
0.00693266	'TP'	'Encoding'
0.00837908	'TP'	'Encoding'
0.00094164	'TP'	'Encoding'
0.0140007	'TP'	'Encoding'
0.00878607	'AMY'	'Recall'
0.00124022	'AMY'	'Recall'
0.0183224	'AMY'	'Recall'
0.00291493	'AMY'	'Recall'
0.00869239	'AMY'	'Recall'
0.00432274	'AMY'	'Recall'
0.114857	'AMY'	'Recall'
0.0336287	'AMY'	'Recall'
-0.000515871	'AMY'	'Recall'
0.0046018	'AMY'	'Recall'
0.204362	'AMY'	'Recall'
0.000839559	'AMY'	'Recall'
-0.00179236	'AMY'	'Recall'
0.00017943	'AMY'	'Recall'
0.00568309	'AMY'	'Recall'
0.00698147	'AMY'	'Recall'
-0.000558609	'AMY'	'Recall'
0.00122965	'AMY'	'Recall'
0.00597384	'AMY'	'Recall'
0.00281424	'AMY'	'Recall'
0.00483723	'AMY'	'Recall'
0.00669298	'AMY'	'Recall'
0.00547432	'AMY'	'Recall'
0.00368846	'AMY'	'Recall'
0.00946353	'AMY'	'Recall'
0.0110866	'AMY'	'Recall'
-0.00183208	'AMY'	'Recall'
0.00583117	'AMY'	'Recall'
0.001914	'AMY'	'Recall'
-0.000164031	'AMY'	'Recall'
0.000419549	'AMY'	'Recall'
0.00153782	'AMY'	'Recall'
0.00637706	'AMY'	'Recall'
-0.000760765	'AMY'	'Recall'
-0.000135288	'AMY'	'Recall'
0.00165549	'AMY'	'Recall'
0.0038076	'AMY'	'Recall'
0.00319613	'AMY'	'Recall'
0.0059166	'AMY'	'Recall'
0.0261506	'AMY'	'Recall'
0.00423125	'AMY'	'Recall'
-7.98099e-05	'AMY'	'Recall'
0.00625885	'AMY'	'Recall'
0.00577418	'AMY'	'Recall'
0.0271587	'AMY'	'Recall'
0.0259055	'AMY'	'Recall'
0.00531779	'AMY'	'Recall'
0.00989771	'AMY'	'Recall'
0.00810209	'AMY'	'Recall'
0.0107633	'AMY'	'Recall'
-0.00202513	'AMY'	'Recall'
-0.00233901	'AMY'	'Recall'
0.005223	'AMY'	'Recall'
0.0012243	'AMY'	'Recall'
0.00230388	'AMY'	'Recall'
0.012501	'AMY'	'Recall'
0.0673856	'AMY'	'Recall'
0.0525337	'AMY'	'Recall'
0.0227064	'AMY'	'Recall'
0.00960603	'AMY'	'Recall'
0.0103712	'AMY'	'Recall'
0.0104321	'AMY'	'Recall'
0.0753001	'AMY'	'Recall'
0.00157212	'AMY'	'Recall'
0.00875013	'AMY'	'Recall'
0.00230917	'AMY'	'Recall'
0.0016602	'AMY'	'Recall'
0.0605489	'AMY'	'Recall'
0.033205	'AMY'	'Recall'
0.016438	'AMY'	'Recall'
0.00916008	'AMY'	'Recall'
0.00506287	'AMY'	'Recall'
0.00510703	'AMY'	'Recall'
0.00393074	'AMY'	'Recall'
0.00209177	'AMY'	'Recall'
-0.00171265	'AMY'	'Recall'
0.0882126	'AMY'	'Recall'
0.0448486	'AMY'	'Recall'
0.00892114	'AMY'	'Recall'
0.0588598	'AMY'	'Recall'
0.00605162	'AMY'	'Recall'
0.0350928	'AMY'	'Recall'
0.000350091	'AMY'	'Recall'
0.0190926	'AMY'	'Recall'
0.0788259	'AMY'	'Recall'
0.01093	'AMY'	'Recall'
0.00275127	'AMY'	'Recall'
0.000734261	'AMY'	'Recall'
0.00148233	'AMY'	'Recall'
-0.000409766	'AMY'	'Recall'
-0.000516767	'AMY'	'Recall'
0.00302021	'AMY'	'Recall'
0.00442793	'AMY'	'Recall'
0.018633	'AMY'	'Recall'
-0.000164034	'AMY'	'Recall'
0.0952447	'AMY'	'Recall'
0.160521	'AMY'	'Recall'
0.0338717	'AMY'	'Recall'
0.0961354	'AMY'	'Recall'
0.034388	'AMY'	'Recall'
0.0570645	'AMY'	'Recall'
0.398205	'AMY'	'Recall'
0.310151	'AMY'	'Recall'
0.152134	'AMY'	'Recall'
0.189443	'AMY'	'Recall'
0.013169	'AMY'	'Recall'
0.0232678	'AMY'	'Recall'
0.000445255	'AMY'	'Recall'
0.0173175	'AMY'	'Recall'
-0.000176526	'AMY'	'Recall'
0.0225391	'AMY'	'Recall'
0.00408851	'AMY'	'Recall'
0.0241711	'AMY'	'Recall'
0.0686645	'AMY'	'Recall'
0.00281623	'AMY'	'Recall'
0.00334952	'AMY'	'Recall'
0.00159915	'AMY'	'Recall'
0.00146308	'AMY'	'Recall'
-0.000206373	'AMY'	'Recall'
0.0251308	'AMY'	'Recall'
0.01683	'AMY'	'Recall'
0.0187317	'AMY'	'Recall'
0.0141196	'AMY'	'Recall'
-0.000116313	'AMY'	'Recall'
0.00150156	'AMY'	'Recall'
0.0092686	'AMY'	'Recall'
3.1618e-05	'AMY'	'Recall'
0.0031912	'AMY'	'Recall'
0.0284499	'AMY'	'Recall'
0.0169515	'AMY'	'Recall'
0.00135456	'AMY'	'Recall'
0.0175118	'AMY'	'Recall'
0.0517882	'AMY'	'Recall'
0.00586955	'AMY'	'Recall'
-0.000315017	'AMY'	'Recall'
0.0383651	'AMY'	'Recall'
0.0394053	'AMY'	'Recall'
0.0207203	'AMY'	'Recall'
0.0259544	'AMY'	'Recall'
0.0135679	'AMY'	'Recall'
0.0565876	'AMY'	'Recall'
-0.000312803	'AMY'	'Recall'
0.013099	'AMY'	'Recall'
0.00783491	'AMY'	'Recall'
0.00800218	'AMY'	'Recall'
0.00552251	'AMY'	'Recall'
0.0236041	'AMY'	'Recall'
0.00336674	'AMY'	'Recall'
0.0391045	'AMY'	'Recall'
-0.000343441	'AMY'	'Recall'
0.00724923	'AMY'	'Recall'
0.000859874	'AMY'	'Recall'
0.00295135	'AMY'	'Recall'
0.00729388	'AMY'	'Recall'
0.0064767	'AMY'	'Recall'
0.00230857	'AMY'	'Recall'
0.0284613	'AMY'	'Recall'
0.00919853	'AMY'	'Recall'
0.01654	'AMY'	'Recall'
0.012842	'AMY'	'Recall'
0.0142877	'AMY'	'Recall'
0.00988948	'AMY'	'Recall'
0.00987898	'AMY'	'Recall'
0.000767562	'AMY'	'Recall'
0.000228314	'AMY'	'Recall'
0.00293383	'AMY'	'Recall'
8.68236e-05	'AMY'	'Recall'
0.00300975	'AMY'	'Recall'
0.00379036	'AMY'	'Recall'
0.0139201	'AMY'	'Recall'
0.00223587	'AMY'	'Recall'
0.0082431	'AMY'	'Recall'
-0.000288847	'AMY'	'Recall'
0.00534035	'AMY'	'Recall'
0.00216929	'AMY'	'Recall'
0.00834852	'AMY'	'Recall'
0.000159815	'AMY'	'Recall'
0.00967864	'AMY'	'Recall'
0.000755069	'AMY'	'Recall'
0.00215274	'AMY'	'Recall'
0.00134022	'AMY'	'Recall'
0.00300597	'AMY'	'Recall'
0.00233083	'AMY'	'Recall'
0.00196557	'AMY'	'Recall'
0.00387172	'AMY'	'Recall'
0.00601969	'AMY'	'Recall'
0.00161686	'AMY'	'Recall'
0.00379266	'AMY'	'Recall'
0.00532421	'AMY'	'Recall'
0.00107797	'AMY'	'Recall'
0.124286	'AMY'	'Recall'
0.193108	'AMY'	'Recall'
0.090965	'AMY'	'Recall'
0.0427347	'AMY'	'Recall'
0.0356515	'AMY'	'Recall'
0.0432432	'AMY'	'Recall'
0.0958928	'AMY'	'Recall'
0.0196318	'AMY'	'Recall'
0.0751606	'AMY'	'Recall'
0.147088	'AMY'	'Recall'
0.0101253	'AMY'	'Recall'
0.00970806	'AMY'	'Recall'
-0.000513574	'AMY'	'Recall'
0.0258934	'AMY'	'Recall'
0.0352299	'AMY'	'Recall'
0.0583542	'AMY'	'Recall'
0.0100359	'AMY'	'Recall'
0.0231907	'AMY'	'Recall'
0.0845502	'AMY'	'Recall'
0.0798488	'AMY'	'Recall'
0.00120889	'EC'	'Recall'
0.000575255	'EC'	'Recall'
0.00807898	'EC'	'Recall'
0.00149709	'EC'	'Recall'
0.00413108	'EC'	'Recall'
0.00747857	'EC'	'Recall'
0.00054718	'EC'	'Recall'
-0.00101375	'EC'	'Recall'
-0.001795	'EC'	'Recall'
0.00104718	'EC'	'Recall'
0.00134793	'EC'	'Recall'
0.00111564	'EC'	'Recall'
0.0013542	'EC'	'Recall'
-0.0010248	'EC'	'Recall'
0.00790937	'EC'	'Recall'
0.00150511	'EC'	'Recall'
0.00754966	'EC'	'Recall'
0.00266313	'EC'	'Recall'
0.000955871	'EC'	'Recall'
0.0031539	'EC'	'Recall'
0.00721162	'EC'	'Recall'
0.0343309	'EC'	'Recall'
-0.000232341	'EC'	'Recall'
0.0104434	'EC'	'Recall'
0.00323825	'EC'	'Recall'
0.0252416	'EC'	'Recall'
0.00660851	'EC'	'Recall'
0.00616351	'EC'	'Recall'
0.00636707	'EC'	'Recall'
0.00622673	'EC'	'Recall'
0.00942603	'EC'	'Recall'
0.0596876	'EC'	'Recall'
0.0452526	'EC'	'Recall'
-0.0014037	'EC'	'Recall'
0.00922755	'EC'	'Recall'
0.0049451	'EC'	'Recall'
0.00307728	'EC'	'Recall'
-0.00108639	'EC'	'Recall'
0.00754614	'EC'	'Recall'
0.00670788	'EC'	'Recall'
0.00106854	'EC'	'Recall'
0.00271512	'EC'	'Recall'
-0.000162124	'EC'	'Recall'
0.0102516	'EC'	'Recall'
0.00495746	'EC'	'Recall'
0.0180537	'EC'	'Recall'
0.0546891	'EC'	'Recall'
-0.00260023	'EC'	'Recall'
0.000300004	'EC'	'Recall'
0.00659251	'EC'	'Recall'
0.450089	'EC'	'Recall'
0.539035	'EC'	'Recall'
0.43312	'EC'	'Recall'
0.389944	'EC'	'Recall'
0.0278047	'EC'	'Recall'
0.0582204	'EC'	'Recall'
0.00963303	'EC'	'Recall'
-0.00116287	'EC'	'Recall'
0.00229979	'EC'	'Recall'
-0.000458415	'EC'	'Recall'
0.00258127	'EC'	'Recall'
0.00555803	'EC'	'Recall'
0.000363115	'EC'	'Recall'
-0.000537479	'EC'	'Recall'
-0.00148256	'EC'	'Recall'
0.00116337	'EC'	'Recall'
0.0288601	'EC'	'Recall'
0.0481624	'EC'	'Recall'
0.101188	'EC'	'Recall'
0.0714636	'EC'	'Recall'
0.0928705	'EC'	'Recall'
0.00179801	'EC'	'Recall'
0.0431427	'EC'	'Recall'
0.00295796	'EC'	'Recall'
0.053454	'EC'	'Recall'
0.0236963	'EC'	'Recall'
0.00421697	'EC'	'Recall'
0.0345186	'EC'	'Recall'
0.000619799	'EC'	'Recall'
0.0113695	'EC'	'Recall'
0.0260503	'EC'	'Recall'
0.105471	'EC'	'Recall'
0.282029	'EC'	'Recall'
0.0276646	'EC'	'Recall'
0.0369498	'EC'	'Recall'
0.0230475	'EC'	'Recall'
0.0521603	'EC'	'Recall'
0.032192	'EC'	'Recall'
0.0360504	'EC'	'Recall'
0.0100768	'EC'	'Recall'
0.0700256	'EC'	'Recall'
0.0138542	'EC'	'Recall'
0.00670706	'EC'	'Recall'
0.0211802	'EC'	'Recall'
0.000919694	'EC'	'Recall'
-0.000775924	'EC'	'Recall'
0.00899051	'EC'	'Recall'
0.0362417	'EC'	'Recall'
0.0414263	'EC'	'Recall'
0.0120524	'EC'	'Recall'
0.0189096	'EC'	'Recall'
0.00687581	'EC'	'Recall'
-0.00072566	'EC'	'Recall'
0.0094849	'EC'	'Recall'
0.0208709	'EC'	'Recall'
-0.000596483	'EC'	'Recall'
0.00393098	'EC'	'Recall'
0.000346908	'EC'	'Recall'
0.00650448	'EC'	'Recall'
0.00174744	'EC'	'Recall'
-0.000431323	'EC'	'Recall'
0.000720141	'EC'	'Recall'
0.0123131	'EC'	'Recall'
0.00353989	'EC'	'Recall'
0.0109002	'EC'	'Recall'
0.00756681	'EC'	'Recall'
0.0160157	'EC'	'Recall'
0.0345604	'EC'	'Recall'
0.00745319	'EC'	'Recall'
0.010725	'EC'	'Recall'
0.0322443	'EC'	'Recall'
0.0033291	'EC'	'Recall'
-0.000265096	'EC'	'Recall'
0.0031522	'EC'	'Recall'
0.00397765	'EC'	'Recall'
0.0139201	'EC'	'Recall'
0.0015544	'EC'	'Recall'
0.000279534	'EC'	'Recall'
5.00433e-05	'EC'	'Recall'
0.0294371	'EC'	'Recall'
0.000211407	'HC'	'Recall'
0.00491828	'HC'	'Recall'
3.99038e-05	'HC'	'Recall'
-8.87811e-05	'HC'	'Recall'
0.0105547	'HC'	'Recall'
0.0186427	'HC'	'Recall'
0.00012831	'HC'	'Recall'
-0.00576796	'HC'	'Recall'
-0.00345789	'HC'	'Recall'
0.00421013	'HC'	'Recall'
0.0446891	'HC'	'Recall'
0.0159722	'HC'	'Recall'
0.00082556	'HC'	'Recall'
0.00180126	'HC'	'Recall'
0.000937161	'HC'	'Recall'
-4.13145e-05	'HC'	'Recall'
0.1842	'HC'	'Recall'
0.00336024	'HC'	'Recall'
0.00071183	'HC'	'Recall'
-0.000634762	'HC'	'Recall'
0.0103224	'HC'	'Recall'
0.0200678	'HC'	'Recall'
0.00694158	'HC'	'Recall'
0.0291422	'HC'	'Recall'
0.0511034	'HC'	'Recall'
0.0381439	'HC'	'Recall'
0.0061275	'HC'	'Recall'
0.0319208	'HC'	'Recall'
0.0127041	'HC'	'Recall'
0.000720248	'HC'	'Recall'
0.00761406	'HC'	'Recall'
0.0432241	'HC'	'Recall'
0.00418517	'HC'	'Recall'
0.0223677	'HC'	'Recall'
0.00884938	'HC'	'Recall'
0.00727569	'HC'	'Recall'
0.0437142	'HC'	'Recall'
0.0384885	'HC'	'Recall'
0.00569095	'HC'	'Recall'
0.0363175	'HC'	'Recall'
0.00583484	'HC'	'Recall'
0.00551477	'HC'	'Recall'
0.00396434	'HC'	'Recall'
0.00929973	'HC'	'Recall'
0.0158123	'HC'	'Recall'
0.0636466	'HC'	'Recall'
0.0712588	'HC'	'Recall'
0.16646	'HC'	'Recall'
0.010051	'HC'	'Recall'
0.142126	'HC'	'Recall'
0.0275964	'HC'	'Recall'
0.0284236	'HC'	'Recall'
0.00908002	'HC'	'Recall'
0.137438	'HC'	'Recall'
0.00239589	'HC'	'Recall'
0.101177	'HC'	'Recall'
0.00547812	'HC'	'Recall'
0.000311893	'HC'	'Recall'
0.00393926	'HC'	'Recall'
0.00219351	'HC'	'Recall'
0.000335341	'HC'	'Recall'
0.000774637	'HC'	'Recall'
0.000677665	'HC'	'Recall'
0.00113765	'HC'	'Recall'
0.00762817	'HC'	'Recall'
0.00129934	'HC'	'Recall'
0.0326232	'HC'	'Recall'
0.0345618	'HC'	'Recall'
0.000909987	'HC'	'Recall'
0.0780333	'HC'	'Recall'
0.00442537	'HC'	'Recall'
0.00387197	'HC'	'Recall'
0.0036787	'HC'	'Recall'
0.00025816	'HC'	'Recall'
-0.00946077	'HC'	'Recall'
0.00211655	'HC'	'Recall'
0.000260905	'HC'	'Recall'
0.0149169	'HC'	'Recall'
-0.00193946	'HC'	'Recall'
0.0050134	'HC'	'Recall'
0.0144735	'HC'	'Recall'
-0.0023054	'HC'	'Recall'
0.00585716	'HC'	'Recall'
0.00189369	'HC'	'Recall'
0.00783385	'HC'	'Recall'
0.0150633	'HC'	'Recall'
0.0214106	'HC'	'Recall'
0.00418515	'HC'	'Recall'
0.00527923	'HC'	'Recall'
-0.000210329	'HC'	'Recall'
0.00368281	'HC'	'Recall'
9.70777e-05	'HC'	'Recall'
-5.08322e-05	'HC'	'Recall'
0.000386906	'HC'	'Recall'
0.00134761	'HC'	'Recall'
0.0225828	'HC'	'Recall'
-9.03592e-05	'HC'	'Recall'
1.51073e-05	'HC'	'Recall'
0.000487622	'HC'	'Recall'
0.015528	'HC'	'Recall'
-0.00152426	'HC'	'Recall'
9.62412e-05	'HC'	'Recall'
-8.24733e-05	'HC'	'Recall'
0.000818284	'HC'	'Recall'
0.0196772	'HC'	'Recall'
0.0340016	'HC'	'Recall'
0.0317476	'HC'	'Recall'
0.0117168	'HC'	'Recall'
0.00840365	'HC'	'Recall'
0.0209688	'HC'	'Recall'
0.0449709	'HC'	'Recall'
0.0311201	'HC'	'Recall'
0.0079355	'HC'	'Recall'
0.000227011	'HC'	'Recall'
0.000951095	'HC'	'Recall'
0.00049369	'HC'	'Recall'
-0.00118196	'HC'	'Recall'
0.00146153	'HC'	'Recall'
0.0017171	'HC'	'Recall'
0.000990775	'HC'	'Recall'
5.87135e-06	'HC'	'Recall'
-0.000647699	'HC'	'Recall'
0.00127697	'HC'	'Recall'
0.0039872	'HC'	'Recall'
0.00291617	'HC'	'Recall'
0.0382237	'PHC'	'Recall'
0.0280627	'PHC'	'Recall'
0.0103375	'PHC'	'Recall'
0.0113499	'PHC'	'Recall'
-0.00564055	'PHC'	'Recall'
-0.00672899	'PHC'	'Recall'
-0.00120176	'PHC'	'Recall'
0.00782762	'PHC'	'Recall'
0.123311	'PHC'	'Recall'
0.159783	'PHC'	'Recall'
0.139976	'PHC'	'Recall'
0.167691	'PHC'	'Recall'
0.332574	'PHC'	'Recall'
0.63102	'PHC'	'Recall'
0.361626	'PHC'	'Recall'
0.378187	'PHC'	'Recall'
0.489907	'PHC'	'Recall'
0.0232237	'PHC'	'Recall'
0.346948	'PHC'	'Recall'
0.273389	'PHC'	'Recall'
0.00595487	'PHC'	'Recall'
0.00355103	'PHC'	'Recall'
0.164384	'PHC'	'Recall'
0.278313	'PHC'	'Recall'
0.376298	'PHC'	'Recall'
0.346302	'PHC'	'Recall'
0.0696964	'PHC'	'Recall'
0.199257	'PHC'	'Recall'
-0.000338631	'PHC'	'Recall'
0.00954044	'PHC'	'Recall'
0.0148647	'PHC'	'Recall'
0.00904372	'PHC'	'Recall'
0.0110509	'PHC'	'Recall'
-0.000589601	'PHC'	'Recall'
0.0164722	'PHC'	'Recall'
0.000811047	'PHC'	'Recall'
0.0137284	'PHC'	'Recall'
0.00434983	'PHC'	'Recall'
0.00218404	'PHC'	'Recall'
0.00554369	'PHC'	'Recall'
0.0307604	'PHC'	'Recall'
0.0780426	'PHC'	'Recall'
0.000343742	'PHC'	'Recall'
0.00370964	'PHC'	'Recall'
0.021151	'PHC'	'Recall'
0.00671479	'PHC'	'Recall'
0.00713994	'PHC'	'Recall'
0.0146738	'PHC'	'Recall'
0.00764374	'PHC'	'Recall'
0.0416407	'PHC'	'Recall'
0.0872703	'PHC'	'Recall'
0.135436	'PHC'	'Recall'
0.131842	'PHC'	'Recall'
0.0853417	'PHC'	'Recall'
0.00560042	'PHC'	'Recall'
0.0194175	'PHC'	'Recall'
0.0331693	'PHC'	'Recall'
0.0919036	'PHC'	'Recall'
0.0266423	'PHC'	'Recall'
0.0515066	'PHC'	'Recall'
0.0496817	'PHC'	'Recall'
0.0424768	'PHC'	'Recall'
0.0579063	'PHC'	'Recall'
0.0590802	'PHC'	'Recall'
0.0588329	'PHC'	'Recall'
0.0259953	'PHC'	'Recall'
0.0988853	'PHC'	'Recall'
0.0253725	'PHC'	'Recall'
0.025668	'PHC'	'Recall'
0.000515377	'PHC'	'Recall'
-0.000326469	'PHC'	'Recall'
0.00279994	'PHC'	'Recall'
0.0149571	'PHC'	'Recall'
0.0190227	'PHC'	'Recall'
0.0143804	'PHC'	'Recall'
0.0196868	'PHC'	'Recall'
0.00585071	'TP'	'Recall'
0.00384941	'TP'	'Recall'
0.0306943	'TP'	'Recall'
0.0288924	'TP'	'Recall'
0.00750631	'TP'	'Recall'
0.0302201	'TP'	'Recall'
0.00416855	'TP'	'Recall'
0.0390167	'TP'	'Recall'
0.00193994	'TP'	'Recall'
0.0223651	'TP'	'Recall'
0.0628943	'TP'	'Recall'
0.0134599	'TP'	'Recall'
4.44402e-06	'TP'	'Recall'
0.168056	'TP'	'Recall'
-0.00434209	'TP'	'Recall'
-1.61933e-05	'TP'	'Recall'
-0.00314189	'TP'	'Recall'
0.00529777	'TP'	'Recall'
-0.00160039	'TP'	'Recall'
0.2431	'TP'	'Recall'
0.0225407	'TP'	'Recall'
0.0743949	'TP'	'Recall'
0.00701366	'TP'	'Recall'
0.0124821	'TP'	'Recall'
0.00806898	'TP'	'Recall'
0.0138998	'TP'	'Recall'
0.00850511	'TP'	'Recall'
0.177796	'TP'	'Recall'
-0.000246934	'TP'	'Recall'
-0.00176202	'TP'	'Recall'
-0.00138331	'TP'	'Recall'
0.0589548	'TP'	'Recall'
0.00409672	'TP'	'Recall'
0.257453	'TP'	'Recall'
0.145697	'TP'	'Recall'
0.276039	'TP'	'Recall'
0.00924419	'TP'	'Recall'
0.0845738	'TP'	'Recall'
0.0457325	'TP'	'Recall'
0.174398	'TP'	'Recall'
-8.96771e-05	'TP'	'Recall'
0.00985331	'TP'	'Recall'
0.0964858	'TP'	'Recall'
0.0138226	'TP'	'Recall'
0.0932183	'TP'	'Recall'
0.0897057	'TP'	'Recall'
0.0652244	'TP'	'Recall'
0.0128671	'TP'	'Recall'
0.000340215	'TP'	'Recall'
0.00792087	'TP'	'Recall'
0.0474244	'TP'	'Recall'
0.0667742	'TP'	'Recall'
0.0296018	'TP'	'Recall'
0.107951	'TP'	'Recall'
0.0112275	'TP'	'Recall'
0.0209251	'TP'	'Recall'
0.0123748	'TP'	'Recall'
-0.000607392	'TP'	'Recall'
0.068979	'TP'	'Recall'
0.0394577	'TP'	'Recall'
0.0614325	'TP'	'Recall'
0.0290757	'TP'	'Recall'
0.0321104	'TP'	'Recall'
0.0226612	'TP'	'Recall'
0.0125063	'TP'	'Recall'
0.155452	'TP'	'Recall'
0.0159656	'TP'	'Recall'
-0.000472194	'TP'	'Recall'
0.00026083	'TP'	'Recall'
0.00290574	'TP'	'Recall'
0.10409	'TP'	'Recall'
0.00517326	'TP'	'Recall'
-0.00052515	'TP'	'Recall'
0.0080726	'TP'	'Recall'
0.000829796	'TP'	'Recall'
0.00991142	'TP'	'Recall'
-0.000750066	'TP'	'Recall'
0.0173198	'TP'	'Recall'
0.00055121	'TP'	'Recall'
0.0242948	'TP'	'Recall'
0.0232299	'TP'	'Recall'
-0.00085176	'TP'	'Recall'
0.00219757	'TP'	'Recall'
0.0085522	'TP'	'Recall'
0.000756019	'TP'	'Recall'
0.0248899	'TP'	'Recall'
0.00154836	'TP'	'Recall'
-0.00221897	'TP'	'Recall'
0.00855759	'TP'	'Recall'
-0.00315365	'TP'	'Recall'
0.00265438	'TP'	'Recall'
0.00288155	'TP'	'Recall'

## Sheet: Fig_4c
spike number	regions	periods
2883	'AMY'	'Baseline'
16804	'AMY'	'Baseline'
6188	'AMY'	'Baseline'
4268	'AMY'	'Baseline'
2246	'AMY'	'Baseline'
6769	'AMY'	'Baseline'
22874	'AMY'	'Baseline'
2502	'AMY'	'Baseline'
8536	'AMY'	'Baseline'
11078	'AMY'	'Baseline'
2544	'AMY'	'Baseline'
1356	'AMY'	'Baseline'
3650	'AMY'	'Baseline'
44599	'AMY'	'Baseline'
5734	'AMY'	'Baseline'
4736	'AMY'	'Baseline'
8579	'AMY'	'Baseline'
6329	'AMY'	'Baseline'
7135	'AMY'	'Baseline'
4959	'AMY'	'Baseline'
8788	'AMY'	'Baseline'
3541	'AMY'	'Baseline'
5318	'AMY'	'Baseline'
1847	'AMY'	'Baseline'
6594	'AMY'	'Baseline'
3734	'AMY'	'Baseline'
2409	'AMY'	'Baseline'
29327	'AMY'	'Baseline'
3758	'AMY'	'Baseline'
21137	'AMY'	'Baseline'
38587	'AMY'	'Baseline'
6248	'AMY'	'Baseline'
8543	'AMY'	'Baseline'
8250	'AMY'	'Baseline'
23003	'AMY'	'Baseline'
5984	'AMY'	'Baseline'
2960	'AMY'	'Baseline'
5853	'AMY'	'Baseline'
4710	'AMY'	'Baseline'
4653	'AMY'	'Baseline'
2606	'AMY'	'Baseline'
8605	'AMY'	'Baseline'
1776	'AMY'	'Baseline'
15536	'AMY'	'Baseline'
6876	'AMY'	'Baseline'
1572	'AMY'	'Baseline'
6454	'AMY'	'Baseline'
5887	'AMY'	'Baseline'
17808	'AMY'	'Baseline'
17213	'AMY'	'Baseline'
4120	'AMY'	'Baseline'
2068	'AMY'	'Baseline'
7914	'AMY'	'Baseline'
3336	'AMY'	'Baseline'
5373	'AMY'	'Baseline'
9441	'AMY'	'Baseline'
2344	'AMY'	'Baseline'
3089	'AMY'	'Baseline'
2379	'AMY'	'Baseline'
12165	'AMY'	'Baseline'
2995	'AMY'	'Baseline'
10195	'AMY'	'Baseline'
1445	'AMY'	'Baseline'
7151	'AMY'	'Baseline'
1807	'AMY'	'Baseline'
14291	'AMY'	'Baseline'
11620	'AMY'	'Baseline'
2811	'AMY'	'Baseline'
1378	'AMY'	'Baseline'
6584	'AMY'	'Baseline'
2399	'AMY'	'Baseline'
3960	'AMY'	'Baseline'
7505	'AMY'	'Baseline'
35401	'AMY'	'Baseline'
2240	'AMY'	'Baseline'
3082	'AMY'	'Baseline'
1205	'AMY'	'Baseline'
2773	'AMY'	'Baseline'
7103	'AMY'	'Baseline'
40154	'AMY'	'Baseline'
3315	'AMY'	'Baseline'
1303	'AMY'	'Baseline'
7797	'AMY'	'Baseline'
6128	'AMY'	'Baseline'
1758	'AMY'	'Baseline'
24897	'AMY'	'Baseline'
2752	'AMY'	'Baseline'
8542	'AMY'	'Baseline'
5083	'AMY'	'Baseline'
4362	'AMY'	'Baseline'
3007	'AMY'	'Baseline'
23434	'AMY'	'Baseline'
4064	'AMY'	'Baseline'
5964	'AMY'	'Baseline'
3538	'AMY'	'Baseline'
4378	'AMY'	'Baseline'
2831	'AMY'	'Baseline'
12283	'AMY'	'Baseline'
1552	'AMY'	'Baseline'
5665	'AMY'	'Baseline'
2940	'AMY'	'Baseline'
3066	'AMY'	'Baseline'
5198	'AMY'	'Baseline'
1488	'AMY'	'Baseline'
2180	'AMY'	'Baseline'
4737	'AMY'	'Baseline'
5412	'AMY'	'Baseline'
5899	'AMY'	'Baseline'
2215	'AMY'	'Baseline'
36795	'AMY'	'Baseline'
1611	'AMY'	'Baseline'
1037	'AMY'	'Baseline'
847	'AMY'	'Baseline'
2796	'AMY'	'Baseline'
1277	'AMY'	'Baseline'
8432	'AMY'	'Baseline'
2438	'AMY'	'Baseline'
11231	'AMY'	'Baseline'
2668	'AMY'	'Baseline'
5507	'AMY'	'Baseline'
28473	'AMY'	'Baseline'
18595	'AMY'	'Baseline'
6792	'AMY'	'Baseline'
5891	'AMY'	'Baseline'
3191	'AMY'	'Baseline'
28162	'AMY'	'Baseline'
12388	'AMY'	'Baseline'
13341	'AMY'	'Baseline'
3805	'AMY'	'Baseline'
16642	'AMY'	'Baseline'
19876	'AMY'	'Baseline'
3860	'AMY'	'Baseline'
2382	'AMY'	'Baseline'
18202	'AMY'	'Baseline'
8280	'AMY'	'Baseline'
9694	'AMY'	'Baseline'
7126	'AMY'	'Baseline'
7885	'AMY'	'Baseline'
2477	'AMY'	'Baseline'
6197	'AMY'	'Baseline'
5803	'AMY'	'Baseline'
11401	'AMY'	'Baseline'
8742	'AMY'	'Baseline'
22371	'AMY'	'Baseline'
3137	'AMY'	'Baseline'
21819	'AMY'	'Baseline'
3600	'AMY'	'Baseline'
1690	'AMY'	'Baseline'
2734	'AMY'	'Baseline'
11753	'AMY'	'Baseline'
3249	'AMY'	'Baseline'
19181	'AMY'	'Baseline'
9368	'AMY'	'Baseline'
3939	'AMY'	'Baseline'
2936	'AMY'	'Baseline'
4018	'AMY'	'Baseline'
1644	'AMY'	'Baseline'
5515	'AMY'	'Baseline'
9227	'AMY'	'Baseline'
25455	'AMY'	'Baseline'
12820	'AMY'	'Baseline'
15269	'AMY'	'Baseline'
3783	'AMY'	'Baseline'
4656	'AMY'	'Baseline'
60188	'AMY'	'Baseline'
47797	'AMY'	'Baseline'
5997	'AMY'	'Baseline'
1804	'AMY'	'Baseline'
13129	'AMY'	'Baseline'
1738	'AMY'	'Baseline'
23763	'AMY'	'Baseline'
7474	'AMY'	'Baseline'
16361	'AMY'	'Baseline'
8210	'AMY'	'Baseline'
5678	'AMY'	'Baseline'
19161	'AMY'	'Baseline'
27088	'AMY'	'Baseline'
4831	'AMY'	'Baseline'
37004	'AMY'	'Baseline'
5093	'AMY'	'Baseline'
7449	'AMY'	'Baseline'
9434	'AMY'	'Baseline'
10495	'AMY'	'Baseline'
10488	'AMY'	'Baseline'
48203	'AMY'	'Baseline'
8388	'AMY'	'Baseline'
34167	'AMY'	'Baseline'
5260	'AMY'	'Baseline'
28304	'AMY'	'Baseline'
15315	'AMY'	'Baseline'
10555	'AMY'	'Baseline'
4288	'AMY'	'Baseline'
2905	'AMY'	'Baseline'
2932	'AMY'	'Baseline'
3760	'AMY'	'Baseline'
2882	'AMY'	'Baseline'
10796	'AMY'	'Baseline'
5211	'AMY'	'Baseline'
1891	'AMY'	'Baseline'
7531	'AMY'	'Baseline'
4041	'AMY'	'Baseline'
2184	'AMY'	'Baseline'
9775	'AMY'	'Baseline'
1952	'AMY'	'Baseline'
8954	'AMY'	'Baseline'
3339	'AMY'	'Baseline'
1601	'AMY'	'Baseline'
17562	'AMY'	'Baseline'
3370	'AMY'	'Baseline'
1203	'AMY'	'Baseline'
14024	'EC'	'Baseline'
26125	'EC'	'Baseline'
14287	'EC'	'Baseline'
11051	'EC'	'Baseline'
7327	'EC'	'Baseline'
7743	'EC'	'Baseline'
20168	'EC'	'Baseline'
2697	'EC'	'Baseline'
2320	'EC'	'Baseline'
12012	'EC'	'Baseline'
5592	'EC'	'Baseline'
33865	'EC'	'Baseline'
11670	'EC'	'Baseline'
4291	'EC'	'Baseline'
4342	'EC'	'Baseline'
12012	'EC'	'Baseline'
14095	'EC'	'Baseline'
1716	'EC'	'Baseline'
30543	'EC'	'Baseline'
11240	'EC'	'Baseline'
14494	'EC'	'Baseline'
3503	'EC'	'Baseline'
10569	'EC'	'Baseline'
12059	'EC'	'Baseline'
15985	'EC'	'Baseline'
20955	'EC'	'Baseline'
6579	'EC'	'Baseline'
10293	'EC'	'Baseline'
3038	'EC'	'Baseline'
29440	'EC'	'Baseline'
12011	'EC'	'Baseline'
1931	'EC'	'Baseline'
1186	'EC'	'Baseline'
3636	'EC'	'Baseline'
8175	'EC'	'Baseline'
1989	'EC'	'Baseline'
7880	'EC'	'Baseline'
3933	'EC'	'Baseline'
5060	'EC'	'Baseline'
16990	'EC'	'Baseline'
10220	'EC'	'Baseline'
5551	'EC'	'Baseline'
21147	'EC'	'Baseline'
2343	'EC'	'Baseline'
31630	'EC'	'Baseline'
10526	'EC'	'Baseline'
2048	'EC'	'Baseline'
1415	'EC'	'Baseline'
2775	'EC'	'Baseline'
1889	'EC'	'Baseline'
3374	'EC'	'Baseline'
8632	'EC'	'Baseline'
3903	'EC'	'Baseline'
2140	'EC'	'Baseline'
1660	'EC'	'Baseline'
5155	'EC'	'Baseline'
8838	'EC'	'Baseline'
1302	'EC'	'Baseline'
2158	'EC'	'Baseline'
1406	'EC'	'Baseline'
13429	'EC'	'Baseline'
6702	'EC'	'Baseline'
8771	'EC'	'Baseline'
4439	'EC'	'Baseline'
3814	'EC'	'Baseline'
9441	'EC'	'Baseline'
4953	'EC'	'Baseline'
18269	'EC'	'Baseline'
2476	'EC'	'Baseline'
2880	'EC'	'Baseline'
6717	'EC'	'Baseline'
2123	'EC'	'Baseline'
18186	'EC'	'Baseline'
30315	'EC'	'Baseline'
17231	'EC'	'Baseline'
12235	'EC'	'Baseline'
21371	'EC'	'Baseline'
3601	'EC'	'Baseline'
15331	'EC'	'Baseline'
7769	'EC'	'Baseline'
2945	'EC'	'Baseline'
4762	'EC'	'Baseline'
1580	'EC'	'Baseline'
24937	'EC'	'Baseline'
10020	'EC'	'Baseline'
9530	'EC'	'Baseline'
7337	'EC'	'Baseline'
3391	'EC'	'Baseline'
10578	'EC'	'Baseline'
2607	'EC'	'Baseline'
8577	'EC'	'Baseline'
7022	'EC'	'Baseline'
22316	'EC'	'Baseline'
16055	'EC'	'Baseline'
6375	'EC'	'Baseline'
2284	'EC'	'Baseline'
14365	'EC'	'Baseline'
7363	'EC'	'Baseline'
19271	'EC'	'Baseline'
13502	'EC'	'Baseline'
7516	'EC'	'Baseline'
7588	'EC'	'Baseline'
5850	'EC'	'Baseline'
20368	'EC'	'Baseline'
11218	'EC'	'Baseline'
7089	'EC'	'Baseline'
22418	'EC'	'Baseline'
5254	'EC'	'Baseline'
9802	'EC'	'Baseline'
2725	'EC'	'Baseline'
4391	'EC'	'Baseline'
5930	'EC'	'Baseline'
2195	'EC'	'Baseline'
16415	'EC'	'Baseline'
2486	'EC'	'Baseline'
5092	'EC'	'Baseline'
4603	'EC'	'Baseline'
3837	'EC'	'Baseline'
6839	'EC'	'Baseline'
1490	'EC'	'Baseline'
1013	'EC'	'Baseline'
4380	'EC'	'Baseline'
1598	'EC'	'Baseline'
1097	'EC'	'Baseline'
5290	'EC'	'Baseline'
14625	'EC'	'Baseline'
3168	'EC'	'Baseline'
5161	'EC'	'Baseline'
3652	'EC'	'Baseline'
2797	'EC'	'Baseline'
13991	'HC'	'Baseline'
10374	'HC'	'Baseline'
11781	'HC'	'Baseline'
28138	'HC'	'Baseline'
1835	'HC'	'Baseline'
2693	'HC'	'Baseline'
62179	'HC'	'Baseline'
1417	'HC'	'Baseline'
1791	'HC'	'Baseline'
55528	'HC'	'Baseline'
5085	'HC'	'Baseline'
3197	'HC'	'Baseline'
26648	'HC'	'Baseline'
9854	'HC'	'Baseline'
23228	'HC'	'Baseline'
3979	'HC'	'Baseline'
1917	'HC'	'Baseline'
28912	'HC'	'Baseline'
2663	'HC'	'Baseline'
4192	'HC'	'Baseline'
36408	'HC'	'Baseline'
3338	'HC'	'Baseline'
11016	'HC'	'Baseline'
5860	'HC'	'Baseline'
4210	'HC'	'Baseline'
3215	'HC'	'Baseline'
38857	'HC'	'Baseline'
5139	'HC'	'Baseline'
1954	'HC'	'Baseline'
30337	'HC'	'Baseline'
19061	'HC'	'Baseline'
3364	'HC'	'Baseline'
29974	'HC'	'Baseline'
3159	'HC'	'Baseline'
11451	'HC'	'Baseline'
8989	'HC'	'Baseline'
2147	'HC'	'Baseline'
2516	'HC'	'Baseline'
4005	'HC'	'Baseline'
4728	'HC'	'Baseline'
9568	'HC'	'Baseline'
1410	'HC'	'Baseline'
5444	'HC'	'Baseline'
1387	'HC'	'Baseline'
6068	'HC'	'Baseline'
4126	'HC'	'Baseline'
8563	'HC'	'Baseline'
2945	'HC'	'Baseline'
3236	'HC'	'Baseline'
4969	'HC'	'Baseline'
2592	'HC'	'Baseline'
21863	'HC'	'Baseline'
3482	'HC'	'Baseline'
1626	'HC'	'Baseline'
11666	'HC'	'Baseline'
1497	'HC'	'Baseline'
1426	'HC'	'Baseline'
6513	'HC'	'Baseline'
2540	'HC'	'Baseline'
14484	'HC'	'Baseline'
7617	'HC'	'Baseline'
17433	'HC'	'Baseline'
59104	'HC'	'Baseline'
24961	'HC'	'Baseline'
4965	'HC'	'Baseline'
12636	'HC'	'Baseline'
10543	'HC'	'Baseline'
1258	'HC'	'Baseline'
14893	'HC'	'Baseline'
3189	'HC'	'Baseline'
4727	'HC'	'Baseline'
27162	'HC'	'Baseline'
48712	'HC'	'Baseline'
22887	'HC'	'Baseline'
1851	'HC'	'Baseline'
6240	'HC'	'Baseline'
27953	'HC'	'Baseline'
7149	'HC'	'Baseline'
1996	'HC'	'Baseline'
6661	'HC'	'Baseline'
7618	'HC'	'Baseline'
3459	'HC'	'Baseline'
4603	'HC'	'Baseline'
5743	'HC'	'Baseline'
4506	'HC'	'Baseline'
5905	'HC'	'Baseline'
7312	'HC'	'Baseline'
51650	'HC'	'Baseline'
5432	'HC'	'Baseline'
13034	'HC'	'Baseline'
5198	'HC'	'Baseline'
7955	'HC'	'Baseline'
10375	'HC'	'Baseline'
34721	'HC'	'Baseline'
8137	'HC'	'Baseline'
2672	'HC'	'Baseline'
32409	'HC'	'Baseline'
42519	'HC'	'Baseline'
32279	'HC'	'Baseline'
19568	'HC'	'Baseline'
5234	'HC'	'Baseline'
8578	'HC'	'Baseline'
22073	'HC'	'Baseline'
86387	'HC'	'Baseline'
6789	'HC'	'Baseline'
2104	'HC'	'Baseline'
3436	'HC'	'Baseline'
4246	'HC'	'Baseline'
4204	'HC'	'Baseline'
13887	'HC'	'Baseline'
7186	'HC'	'Baseline'
3024	'HC'	'Baseline'
5079	'HC'	'Baseline'
70134	'HC'	'Baseline'
15121	'HC'	'Baseline'
27642	'HC'	'Baseline'
3550	'HC'	'Baseline'
10355	'HC'	'Baseline'
9342	'HC'	'Baseline'
33372	'HC'	'Baseline'
34641	'HC'	'Baseline'
3032	'HC'	'Baseline'
93544	'HC'	'Baseline'
8357	'HC'	'Baseline'
4373	'HC'	'Baseline'
13330	'PHC'	'Baseline'
10118	'PHC'	'Baseline'
12240	'PHC'	'Baseline'
13216	'PHC'	'Baseline'
1377	'PHC'	'Baseline'
1271	'PHC'	'Baseline'
3919	'PHC'	'Baseline'
7947	'PHC'	'Baseline'
2923	'PHC'	'Baseline'
3042	'PHC'	'Baseline'
2007	'PHC'	'Baseline'
39886	'PHC'	'Baseline'
13748	'PHC'	'Baseline'
1721	'PHC'	'Baseline'
12638	'PHC'	'Baseline'
5422	'PHC'	'Baseline'
4915	'PHC'	'Baseline'
17303	'PHC'	'Baseline'
7843	'PHC'	'Baseline'
11587	'PHC'	'Baseline'
3137	'PHC'	'Baseline'
4050	'PHC'	'Baseline'
2250	'PHC'	'Baseline'
2149	'PHC'	'Baseline'
1971	'PHC'	'Baseline'
3474	'PHC'	'Baseline'
8681	'PHC'	'Baseline'
2165	'PHC'	'Baseline'
8184	'PHC'	'Baseline'
6746	'PHC'	'Baseline'
9520	'PHC'	'Baseline'
11277	'PHC'	'Baseline'
2539	'PHC'	'Baseline'
3598	'PHC'	'Baseline'
4700	'PHC'	'Baseline'
3770	'PHC'	'Baseline'
28542	'PHC'	'Baseline'
7534	'PHC'	'Baseline'
5490	'PHC'	'Baseline'
2271	'PHC'	'Baseline'
2314	'PHC'	'Baseline'
1842	'PHC'	'Baseline'
35195	'PHC'	'Baseline'
40104	'PHC'	'Baseline'
7600	'PHC'	'Baseline'
1031	'PHC'	'Baseline'
13695	'PHC'	'Baseline'
2177	'PHC'	'Baseline'
3671	'PHC'	'Baseline'
1073	'PHC'	'Baseline'
1562	'PHC'	'Baseline'
4097	'PHC'	'Baseline'
11576	'PHC'	'Baseline'
9417	'PHC'	'Baseline'
20598	'PHC'	'Baseline'
3138	'PHC'	'Baseline'
13387	'PHC'	'Baseline'
8197	'PHC'	'Baseline'
4439	'PHC'	'Baseline'
7706	'PHC'	'Baseline'
9190	'PHC'	'Baseline'
11715	'PHC'	'Baseline'
4331	'PHC'	'Baseline'
5656	'PHC'	'Baseline'
3385	'PHC'	'Baseline'
12191	'PHC'	'Baseline'
2025	'PHC'	'Baseline'
8868	'PHC'	'Baseline'
20451	'PHC'	'Baseline'
26725	'PHC'	'Baseline'
12743	'PHC'	'Baseline'
9503	'PHC'	'Baseline'
6814	'PHC'	'Baseline'
19462	'PHC'	'Baseline'
14342	'PHC'	'Baseline'
13751	'PHC'	'Baseline'
3853	'TP'	'Baseline'
22981	'TP'	'Baseline'
3531	'TP'	'Baseline'
1487	'TP'	'Baseline'
3308	'TP'	'Baseline'
8584	'TP'	'Baseline'
10873	'TP'	'Baseline'
3992	'TP'	'Baseline'
4590	'TP'	'Baseline'
9734	'TP'	'Baseline'
9081	'TP'	'Baseline'
8794	'TP'	'Baseline'
7055	'TP'	'Baseline'
6844	'TP'	'Baseline'
2005	'TP'	'Baseline'
15249	'TP'	'Baseline'
2433	'TP'	'Baseline'
6665	'TP'	'Baseline'
1535	'TP'	'Baseline'
3735	'TP'	'Baseline'
8870	'TP'	'Baseline'
9936	'TP'	'Baseline'
4056	'TP'	'Baseline'
24081	'TP'	'Baseline'
9918	'TP'	'Baseline'
13674	'TP'	'Baseline'
2315	'TP'	'Baseline'
1869	'TP'	'Baseline'
13678	'TP'	'Baseline'
1504	'TP'	'Baseline'
5181	'TP'	'Baseline'
2614	'TP'	'Baseline'
4179	'TP'	'Baseline'
2456	'TP'	'Baseline'
2186	'TP'	'Baseline'
1841	'TP'	'Baseline'
2792	'TP'	'Baseline'
8565	'TP'	'Baseline'
8224	'TP'	'Baseline'
2076	'TP'	'Baseline'
1221	'TP'	'Baseline'
4271	'TP'	'Baseline'
1264	'TP'	'Baseline'
3057	'TP'	'Baseline'
8692	'TP'	'Baseline'
5879	'TP'	'Baseline'
1398	'TP'	'Baseline'
1908	'TP'	'Baseline'
4435	'TP'	'Baseline'
5131	'TP'	'Baseline'
11183	'TP'	'Baseline'
3708	'TP'	'Baseline'
13957	'TP'	'Baseline'
5193	'TP'	'Baseline'
6972	'TP'	'Baseline'
23679	'TP'	'Baseline'
5523	'TP'	'Baseline'
3940	'TP'	'Baseline'
699	'TP'	'Baseline'
2157	'TP'	'Baseline'
1391	'TP'	'Baseline'
1080	'TP'	'Baseline'
1762	'TP'	'Baseline'
9671	'TP'	'Baseline'
5274	'TP'	'Baseline'
11420	'TP'	'Baseline'
2474	'TP'	'Baseline'
7416	'TP'	'Baseline'
8186	'TP'	'Baseline'
6012	'TP'	'Baseline'
2659	'TP'	'Baseline'
17171	'TP'	'Baseline'
10043	'TP'	'Baseline'
4495	'TP'	'Baseline'
27775	'TP'	'Baseline'
18751	'TP'	'Baseline'
5043	'TP'	'Baseline'
2387	'TP'	'Baseline'
13211	'TP'	'Baseline'
12720	'TP'	'Baseline'
11274	'TP'	'Baseline'
3615	'TP'	'Baseline'
24850	'TP'	'Baseline'
9238	'TP'	'Baseline'
17499	'TP'	'Baseline'
4117	'TP'	'Baseline'
16392	'TP'	'Baseline'
1431	'TP'	'Baseline'
9462	'TP'	'Baseline'
1479	'TP'	'Baseline'
7216	'TP'	'Baseline'
5152	'TP'	'Baseline'
125	'AMY'	'Encoding'
468	'AMY'	'Encoding'
212	'AMY'	'Encoding'
240	'AMY'	'Encoding'
77	'AMY'	'Encoding'
246	'AMY'	'Encoding'
947	'AMY'	'Encoding'
166	'AMY'	'Encoding'
464	'AMY'	'Encoding'
727	'AMY'	'Encoding'
127	'AMY'	'Encoding'
77	'AMY'	'Encoding'
106	'AMY'	'Encoding'
1795	'AMY'	'Encoding'
276	'AMY'	'Encoding'
205	'AMY'	'Encoding'
348	'AMY'	'Encoding'
250	'AMY'	'Encoding'
201	'AMY'	'Encoding'
64	'AMY'	'Encoding'
289	'AMY'	'Encoding'
80	'AMY'	'Encoding'
203	'AMY'	'Encoding'
94	'AMY'	'Encoding'
323	'AMY'	'Encoding'
205	'AMY'	'Encoding'
87	'AMY'	'Encoding'
826	'AMY'	'Encoding'
142	'AMY'	'Encoding'
985	'AMY'	'Encoding'
2065	'AMY'	'Encoding'
432	'AMY'	'Encoding'
291	'AMY'	'Encoding'
594	'AMY'	'Encoding'
917	'AMY'	'Encoding'
253	'AMY'	'Encoding'
76	'AMY'	'Encoding'
313	'AMY'	'Encoding'
151	'AMY'	'Encoding'
138	'AMY'	'Encoding'
137	'AMY'	'Encoding'
306	'AMY'	'Encoding'
73	'AMY'	'Encoding'
591	'AMY'	'Encoding'
294	'AMY'	'Encoding'
66	'AMY'	'Encoding'
316	'AMY'	'Encoding'
248	'AMY'	'Encoding'
533	'AMY'	'Encoding'
673	'AMY'	'Encoding'
146	'AMY'	'Encoding'
93	'AMY'	'Encoding'
361	'AMY'	'Encoding'
146	'AMY'	'Encoding'
234	'AMY'	'Encoding'
343	'AMY'	'Encoding'
103	'AMY'	'Encoding'
88	'AMY'	'Encoding'
129	'AMY'	'Encoding'
312	'AMY'	'Encoding'
121	'AMY'	'Encoding'
420	'AMY'	'Encoding'
85	'AMY'	'Encoding'
339	'AMY'	'Encoding'
91	'AMY'	'Encoding'
706	'AMY'	'Encoding'
567	'AMY'	'Encoding'
152	'AMY'	'Encoding'
59	'AMY'	'Encoding'
321	'AMY'	'Encoding'
112	'AMY'	'Encoding'
150	'AMY'	'Encoding'
396	'AMY'	'Encoding'
1777	'AMY'	'Encoding'
86	'AMY'	'Encoding'
140	'AMY'	'Encoding'
57	'AMY'	'Encoding'
120	'AMY'	'Encoding'
346	'AMY'	'Encoding'
2387	'AMY'	'Encoding'
168	'AMY'	'Encoding'
58	'AMY'	'Encoding'
441	'AMY'	'Encoding'
266	'AMY'	'Encoding'
111	'AMY'	'Encoding'
1524	'AMY'	'Encoding'
103	'AMY'	'Encoding'
378	'AMY'	'Encoding'
225	'AMY'	'Encoding'
224	'AMY'	'Encoding'
78	'AMY'	'Encoding'
1113	'AMY'	'Encoding'
225	'AMY'	'Encoding'
150	'AMY'	'Encoding'
110	'AMY'	'Encoding'
110	'AMY'	'Encoding'
76	'AMY'	'Encoding'
473	'AMY'	'Encoding'
60	'AMY'	'Encoding'
131	'AMY'	'Encoding'
84	'AMY'	'Encoding'
128	'AMY'	'Encoding'
262	'AMY'	'Encoding'
82	'AMY'	'Encoding'
129	'AMY'	'Encoding'
191	'AMY'	'Encoding'
255	'AMY'	'Encoding'
204	'AMY'	'Encoding'
89	'AMY'	'Encoding'
1221	'AMY'	'Encoding'
120	'AMY'	'Encoding'
75	'AMY'	'Encoding'
60	'AMY'	'Encoding'
123	'AMY'	'Encoding'
63	'AMY'	'Encoding'
395	'AMY'	'Encoding'
110	'AMY'	'Encoding'
427	'AMY'	'Encoding'
100	'AMY'	'Encoding'
256	'AMY'	'Encoding'
1070	'AMY'	'Encoding'
831	'AMY'	'Encoding'
207	'AMY'	'Encoding'
285	'AMY'	'Encoding'
128	'AMY'	'Encoding'
1236	'AMY'	'Encoding'
383	'AMY'	'Encoding'
580	'AMY'	'Encoding'
181	'AMY'	'Encoding'
398	'AMY'	'Encoding'
972	'AMY'	'Encoding'
202	'AMY'	'Encoding'
134	'AMY'	'Encoding'
802	'AMY'	'Encoding'
439	'AMY'	'Encoding'
431	'AMY'	'Encoding'
356	'AMY'	'Encoding'
342	'AMY'	'Encoding'
95	'AMY'	'Encoding'
254	'AMY'	'Encoding'
251	'AMY'	'Encoding'
460	'AMY'	'Encoding'
352	'AMY'	'Encoding'
707	'AMY'	'Encoding'
140	'AMY'	'Encoding'
900	'AMY'	'Encoding'
185	'AMY'	'Encoding'
86	'AMY'	'Encoding'
122	'AMY'	'Encoding'
699	'AMY'	'Encoding'
110	'AMY'	'Encoding'
758	'AMY'	'Encoding'
511	'AMY'	'Encoding'
222	'AMY'	'Encoding'
132	'AMY'	'Encoding'
175	'AMY'	'Encoding'
81	'AMY'	'Encoding'
256	'AMY'	'Encoding'
492	'AMY'	'Encoding'
1329	'AMY'	'Encoding'
529	'AMY'	'Encoding'
735	'AMY'	'Encoding'
138	'AMY'	'Encoding'
218	'AMY'	'Encoding'
2569	'AMY'	'Encoding'
2050	'AMY'	'Encoding'
333	'AMY'	'Encoding'
83	'AMY'	'Encoding'
535	'AMY'	'Encoding'
76	'AMY'	'Encoding'
1149	'AMY'	'Encoding'
202	'AMY'	'Encoding'
336	'AMY'	'Encoding'
300	'AMY'	'Encoding'
162	'AMY'	'Encoding'
535	'AMY'	'Encoding'
1338	'AMY'	'Encoding'
223	'AMY'	'Encoding'
1589	'AMY'	'Encoding'
193	'AMY'	'Encoding'
297	'AMY'	'Encoding'
399	'AMY'	'Encoding'
457	'AMY'	'Encoding'
805	'AMY'	'Encoding'
2306	'AMY'	'Encoding'
442	'AMY'	'Encoding'
1652	'AMY'	'Encoding'
221	'AMY'	'Encoding'
1097	'AMY'	'Encoding'
941	'AMY'	'Encoding'
565	'AMY'	'Encoding'
202	'AMY'	'Encoding'
132	'AMY'	'Encoding'
77	'AMY'	'Encoding'
115	'AMY'	'Encoding'
98	'AMY'	'Encoding'
228	'AMY'	'Encoding'
137	'AMY'	'Encoding'
92	'AMY'	'Encoding'
227	'AMY'	'Encoding'
176	'AMY'	'Encoding'
78	'AMY'	'Encoding'
317	'AMY'	'Encoding'
90	'AMY'	'Encoding'
533	'AMY'	'Encoding'
188	'AMY'	'Encoding'
93	'AMY'	'Encoding'
1182	'AMY'	'Encoding'
248	'AMY'	'Encoding'
84	'AMY'	'Encoding'
311	'EC'	'Encoding'
850	'EC'	'Encoding'
672	'EC'	'Encoding'
336	'EC'	'Encoding'
364	'EC'	'Encoding'
331	'EC'	'Encoding'
917	'EC'	'Encoding'
76	'EC'	'Encoding'
87	'EC'	'Encoding'
641	'EC'	'Encoding'
204	'EC'	'Encoding'
1699	'EC'	'Encoding'
499	'EC'	'Encoding'
266	'EC'	'Encoding'
215	'EC'	'Encoding'
468	'EC'	'Encoding'
318	'EC'	'Encoding'
60	'EC'	'Encoding'
1014	'EC'	'Encoding'
604	'EC'	'Encoding'
400	'EC'	'Encoding'
115	'EC'	'Encoding'
409	'EC'	'Encoding'
475	'EC'	'Encoding'
613	'EC'	'Encoding'
750	'EC'	'Encoding'
277	'EC'	'Encoding'
357	'EC'	'Encoding'
114	'EC'	'Encoding'
1297	'EC'	'Encoding'
502	'EC'	'Encoding'
122	'EC'	'Encoding'
65	'EC'	'Encoding'
150	'EC'	'Encoding'
257	'EC'	'Encoding'
64	'EC'	'Encoding'
242	'EC'	'Encoding'
136	'EC'	'Encoding'
175	'EC'	'Encoding'
515	'EC'	'Encoding'
330	'EC'	'Encoding'
235	'EC'	'Encoding'
771	'EC'	'Encoding'
76	'EC'	'Encoding'
1061	'EC'	'Encoding'
380	'EC'	'Encoding'
96	'EC'	'Encoding'
67	'EC'	'Encoding'
82	'EC'	'Encoding'
113	'EC'	'Encoding'
196	'EC'	'Encoding'
394	'EC'	'Encoding'
172	'EC'	'Encoding'
85	'EC'	'Encoding'
81	'EC'	'Encoding'
276	'EC'	'Encoding'
749	'EC'	'Encoding'
151	'EC'	'Encoding'
130	'EC'	'Encoding'
73	'EC'	'Encoding'
479	'EC'	'Encoding'
555	'EC'	'Encoding'
499	'EC'	'Encoding'
260	'EC'	'Encoding'
238	'EC'	'Encoding'
664	'EC'	'Encoding'
146	'EC'	'Encoding'
530	'EC'	'Encoding'
99	'EC'	'Encoding'
159	'EC'	'Encoding'
318	'EC'	'Encoding'
83	'EC'	'Encoding'
591	'EC'	'Encoding'
1103	'EC'	'Encoding'
441	'EC'	'Encoding'
456	'EC'	'Encoding'
807	'EC'	'Encoding'
70	'EC'	'Encoding'
548	'EC'	'Encoding'
279	'EC'	'Encoding'
123	'EC'	'Encoding'
140	'EC'	'Encoding'
65	'EC'	'Encoding'
930	'EC'	'Encoding'
305	'EC'	'Encoding'
229	'EC'	'Encoding'
277	'EC'	'Encoding'
83	'EC'	'Encoding'
341	'EC'	'Encoding'
63	'EC'	'Encoding'
297	'EC'	'Encoding'
242	'EC'	'Encoding'
886	'EC'	'Encoding'
613	'EC'	'Encoding'
280	'EC'	'Encoding'
141	'EC'	'Encoding'
472	'EC'	'Encoding'
458	'EC'	'Encoding'
1231	'EC'	'Encoding'
514	'EC'	'Encoding'
218	'EC'	'Encoding'
264	'EC'	'Encoding'
163	'EC'	'Encoding'
703	'EC'	'Encoding'
582	'EC'	'Encoding'
283	'EC'	'Encoding'
941	'EC'	'Encoding'
242	'EC'	'Encoding'
593	'EC'	'Encoding'
167	'EC'	'Encoding'
164	'EC'	'Encoding'
309	'EC'	'Encoding'
121	'EC'	'Encoding'
867	'EC'	'Encoding'
148	'EC'	'Encoding'
274	'EC'	'Encoding'
260	'EC'	'Encoding'
208	'EC'	'Encoding'
497	'EC'	'Encoding'
103	'EC'	'Encoding'
104	'EC'	'Encoding'
276	'EC'	'Encoding'
72	'EC'	'Encoding'
94	'EC'	'Encoding'
311	'EC'	'Encoding'
967	'EC'	'Encoding'
154	'EC'	'Encoding'
392	'EC'	'Encoding'
233	'EC'	'Encoding'
141	'EC'	'Encoding'
388	'HC'	'Encoding'
405	'HC'	'Encoding'
710	'HC'	'Encoding'
1820	'HC'	'Encoding'
111	'HC'	'Encoding'
124	'HC'	'Encoding'
2289	'HC'	'Encoding'
67	'HC'	'Encoding'
93	'HC'	'Encoding'
1779	'HC'	'Encoding'
168	'HC'	'Encoding'
84	'HC'	'Encoding'
885	'HC'	'Encoding'
394	'HC'	'Encoding'
642	'HC'	'Encoding'
158	'HC'	'Encoding'
71	'HC'	'Encoding'
1030	'HC'	'Encoding'
97	'HC'	'Encoding'
149	'HC'	'Encoding'
1235	'HC'	'Encoding'
112	'HC'	'Encoding'
407	'HC'	'Encoding'
222	'HC'	'Encoding'
148	'HC'	'Encoding'
139	'HC'	'Encoding'
1273	'HC'	'Encoding'
160	'HC'	'Encoding'
61	'HC'	'Encoding'
996	'HC'	'Encoding'
693	'HC'	'Encoding'
103	'HC'	'Encoding'
984	'HC'	'Encoding'
110	'HC'	'Encoding'
402	'HC'	'Encoding'
295	'HC'	'Encoding'
76	'HC'	'Encoding'
166	'HC'	'Encoding'
261	'HC'	'Encoding'
310	'HC'	'Encoding'
490	'HC'	'Encoding'
97	'HC'	'Encoding'
201	'HC'	'Encoding'
79	'HC'	'Encoding'
362	'HC'	'Encoding'
256	'HC'	'Encoding'
516	'HC'	'Encoding'
152	'HC'	'Encoding'
164	'HC'	'Encoding'
211	'HC'	'Encoding'
69	'HC'	'Encoding'
1287	'HC'	'Encoding'
134	'HC'	'Encoding'
121	'HC'	'Encoding'
654	'HC'	'Encoding'
84	'HC'	'Encoding'
86	'HC'	'Encoding'
269	'HC'	'Encoding'
141	'HC'	'Encoding'
566	'HC'	'Encoding'
106	'HC'	'Encoding'
593	'HC'	'Encoding'
2630	'HC'	'Encoding'
783	'HC'	'Encoding'
188	'HC'	'Encoding'
461	'HC'	'Encoding'
289	'HC'	'Encoding'
70	'HC'	'Encoding'
498	'HC'	'Encoding'
87	'HC'	'Encoding'
184	'HC'	'Encoding'
1195	'HC'	'Encoding'
1740	'HC'	'Encoding'
656	'HC'	'Encoding'
136	'HC'	'Encoding'
224	'HC'	'Encoding'
875	'HC'	'Encoding'
265	'HC'	'Encoding'
80	'HC'	'Encoding'
196	'HC'	'Encoding'
171	'HC'	'Encoding'
109	'HC'	'Encoding'
105	'HC'	'Encoding'
161	'HC'	'Encoding'
180	'HC'	'Encoding'
222	'HC'	'Encoding'
320	'HC'	'Encoding'
1972	'HC'	'Encoding'
142	'HC'	'Encoding'
455	'HC'	'Encoding'
187	'HC'	'Encoding'
278	'HC'	'Encoding'
385	'HC'	'Encoding'
1412	'HC'	'Encoding'
251	'HC'	'Encoding'
121	'HC'	'Encoding'
1417	'HC'	'Encoding'
1863	'HC'	'Encoding'
1192	'HC'	'Encoding'
605	'HC'	'Encoding'
245	'HC'	'Encoding'
458	'HC'	'Encoding'
879	'HC'	'Encoding'
3368	'HC'	'Encoding'
232	'HC'	'Encoding'
97	'HC'	'Encoding'
133	'HC'	'Encoding'
153	'HC'	'Encoding'
126	'HC'	'Encoding'
498	'HC'	'Encoding'
280	'HC'	'Encoding'
170	'HC'	'Encoding'
151	'HC'	'Encoding'
2708	'HC'	'Encoding'
577	'HC'	'Encoding'
1116	'HC'	'Encoding'
103	'HC'	'Encoding'
454	'HC'	'Encoding'
923	'HC'	'Encoding'
1332	'HC'	'Encoding'
1747	'HC'	'Encoding'
128	'HC'	'Encoding'
3355	'HC'	'Encoding'
476	'HC'	'Encoding'
245	'HC'	'Encoding'
472	'PHC'	'Encoding'
350	'PHC'	'Encoding'
661	'PHC'	'Encoding'
617	'PHC'	'Encoding'
108	'PHC'	'Encoding'
61	'PHC'	'Encoding'
150	'PHC'	'Encoding'
466	'PHC'	'Encoding'
204	'PHC'	'Encoding'
150	'PHC'	'Encoding'
211	'PHC'	'Encoding'
1654	'PHC'	'Encoding'
617	'PHC'	'Encoding'
113	'PHC'	'Encoding'
666	'PHC'	'Encoding'
255	'PHC'	'Encoding'
167	'PHC'	'Encoding'
915	'PHC'	'Encoding'
401	'PHC'	'Encoding'
627	'PHC'	'Encoding'
161	'PHC'	'Encoding'
233	'PHC'	'Encoding'
85	'PHC'	'Encoding'
92	'PHC'	'Encoding'
129	'PHC'	'Encoding'
280	'PHC'	'Encoding'
395	'PHC'	'Encoding'
135	'PHC'	'Encoding'
212	'PHC'	'Encoding'
259	'PHC'	'Encoding'
435	'PHC'	'Encoding'
323	'PHC'	'Encoding'
83	'PHC'	'Encoding'
129	'PHC'	'Encoding'
245	'PHC'	'Encoding'
181	'PHC'	'Encoding'
1417	'PHC'	'Encoding'
306	'PHC'	'Encoding'
141	'PHC'	'Encoding'
55	'PHC'	'Encoding'
71	'PHC'	'Encoding'
63	'PHC'	'Encoding'
1064	'PHC'	'Encoding'
1273	'PHC'	'Encoding'
212	'PHC'	'Encoding'
56	'PHC'	'Encoding'
588	'PHC'	'Encoding'
151	'PHC'	'Encoding'
176	'PHC'	'Encoding'
80	'PHC'	'Encoding'
92	'PHC'	'Encoding'
165	'PHC'	'Encoding'
607	'PHC'	'Encoding'
356	'PHC'	'Encoding'
690	'PHC'	'Encoding'
83	'PHC'	'Encoding'
445	'PHC'	'Encoding'
427	'PHC'	'Encoding'
200	'PHC'	'Encoding'
310	'PHC'	'Encoding'
343	'PHC'	'Encoding'
393	'PHC'	'Encoding'
198	'PHC'	'Encoding'
289	'PHC'	'Encoding'
288	'PHC'	'Encoding'
412	'PHC'	'Encoding'
107	'PHC'	'Encoding'
268	'PHC'	'Encoding'
739	'PHC'	'Encoding'
1397	'PHC'	'Encoding'
510	'PHC'	'Encoding'
403	'PHC'	'Encoding'
208	'PHC'	'Encoding'
1026	'PHC'	'Encoding'
718	'PHC'	'Encoding'
668	'PHC'	'Encoding'
136	'TP'	'Encoding'
441	'TP'	'Encoding'
232	'TP'	'Encoding'
79	'TP'	'Encoding'
192	'TP'	'Encoding'
456	'TP'	'Encoding'
387	'TP'	'Encoding'
312	'TP'	'Encoding'
267	'TP'	'Encoding'
497	'TP'	'Encoding'
337	'TP'	'Encoding'
604	'TP'	'Encoding'
262	'TP'	'Encoding'
300	'TP'	'Encoding'
87	'TP'	'Encoding'
511	'TP'	'Encoding'
100	'TP'	'Encoding'
357	'TP'	'Encoding'
95	'TP'	'Encoding'
228	'TP'	'Encoding'
452	'TP'	'Encoding'
630	'TP'	'Encoding'
137	'TP'	'Encoding'
926	'TP'	'Encoding'
437	'TP'	'Encoding'
552	'TP'	'Encoding'
98	'TP'	'Encoding'
93	'TP'	'Encoding'
623	'TP'	'Encoding'
118	'TP'	'Encoding'
230	'TP'	'Encoding'
96	'TP'	'Encoding'
148	'TP'	'Encoding'
143	'TP'	'Encoding'
101	'TP'	'Encoding'
105	'TP'	'Encoding'
126	'TP'	'Encoding'
372	'TP'	'Encoding'
437	'TP'	'Encoding'
115	'TP'	'Encoding'
96	'TP'	'Encoding'
237	'TP'	'Encoding'
61	'TP'	'Encoding'
122	'TP'	'Encoding'
412	'TP'	'Encoding'
296	'TP'	'Encoding'
66	'TP'	'Encoding'
127	'TP'	'Encoding'
160	'TP'	'Encoding'
186	'TP'	'Encoding'
334	'TP'	'Encoding'
154	'TP'	'Encoding'
620	'TP'	'Encoding'
181	'TP'	'Encoding'
302	'TP'	'Encoding'
812	'TP'	'Encoding'
189	'TP'	'Encoding'
236	'TP'	'Encoding'
54	'TP'	'Encoding'
114	'TP'	'Encoding'
54	'TP'	'Encoding'
75	'TP'	'Encoding'
132	'TP'	'Encoding'
393	'TP'	'Encoding'
129	'TP'	'Encoding'
421	'TP'	'Encoding'
106	'TP'	'Encoding'
323	'TP'	'Encoding'
338	'TP'	'Encoding'
223	'TP'	'Encoding'
124	'TP'	'Encoding'
628	'TP'	'Encoding'
322	'TP'	'Encoding'
197	'TP'	'Encoding'
1253	'TP'	'Encoding'
783	'TP'	'Encoding'
199	'TP'	'Encoding'
146	'TP'	'Encoding'
486	'TP'	'Encoding'
528	'TP'	'Encoding'
451	'TP'	'Encoding'
145	'TP'	'Encoding'
1044	'TP'	'Encoding'
498	'TP'	'Encoding'
769	'TP'	'Encoding'
182	'TP'	'Encoding'
665	'TP'	'Encoding'
91	'TP'	'Encoding'
336	'TP'	'Encoding'
93	'TP'	'Encoding'
636	'TP'	'Encoding'
292	'TP'	'Encoding'
550	'AMY'	'Recall'
3007	'AMY'	'Recall'
1146	'AMY'	'Recall'
641	'AMY'	'Recall'
380	'AMY'	'Recall'
1317	'AMY'	'Recall'
2969	'AMY'	'Recall'
656	'AMY'	'Recall'
1807	'AMY'	'Recall'
2227	'AMY'	'Recall'
610	'AMY'	'Recall'
297	'AMY'	'Recall'
411	'AMY'	'Recall'
5942	'AMY'	'Recall'
779	'AMY'	'Recall'
549	'AMY'	'Recall'
1150	'AMY'	'Recall'
935	'AMY'	'Recall'
972	'AMY'	'Recall'
1069	'AMY'	'Recall'
890	'AMY'	'Recall'
482	'AMY'	'Recall'
748	'AMY'	'Recall'
287	'AMY'	'Recall'
662	'AMY'	'Recall'
362	'AMY'	'Recall'
301	'AMY'	'Recall'
3984	'AMY'	'Recall'
444	'AMY'	'Recall'
2280	'AMY'	'Recall'
4741	'AMY'	'Recall'
716	'AMY'	'Recall'
948	'AMY'	'Recall'
856	'AMY'	'Recall'
2419	'AMY'	'Recall'
611	'AMY'	'Recall'
853	'AMY'	'Recall'
647	'AMY'	'Recall'
441	'AMY'	'Recall'
303	'AMY'	'Recall'
303	'AMY'	'Recall'
968	'AMY'	'Recall'
239	'AMY'	'Recall'
2137	'AMY'	'Recall'
899	'AMY'	'Recall'
162	'AMY'	'Recall'
789	'AMY'	'Recall'
615	'AMY'	'Recall'
2433	'AMY'	'Recall'
1679	'AMY'	'Recall'
468	'AMY'	'Recall'
267	'AMY'	'Recall'
1175	'AMY'	'Recall'
589	'AMY'	'Recall'
672	'AMY'	'Recall'
1132	'AMY'	'Recall'
293	'AMY'	'Recall'
292	'AMY'	'Recall'
312	'AMY'	'Recall'
1371	'AMY'	'Recall'
325	'AMY'	'Recall'
1176	'AMY'	'Recall'
244	'AMY'	'Recall'
929	'AMY'	'Recall'
394	'AMY'	'Recall'
2255	'AMY'	'Recall'
1798	'AMY'	'Recall'
455	'AMY'	'Recall'
154	'AMY'	'Recall'
949	'AMY'	'Recall'
283	'AMY'	'Recall'
800	'AMY'	'Recall'
1246	'AMY'	'Recall'
5531	'AMY'	'Recall'
311	'AMY'	'Recall'
354	'AMY'	'Recall'
232	'AMY'	'Recall'
415	'AMY'	'Recall'
974	'AMY'	'Recall'
6702	'AMY'	'Recall'
553	'AMY'	'Recall'
173	'AMY'	'Recall'
1239	'AMY'	'Recall'
833	'AMY'	'Recall'
285	'AMY'	'Recall'
4447	'AMY'	'Recall'
262	'AMY'	'Recall'
1242	'AMY'	'Recall'
588	'AMY'	'Recall'
465	'AMY'	'Recall'
396	'AMY'	'Recall'
3194	'AMY'	'Recall'
534	'AMY'	'Recall'
575	'AMY'	'Recall'
420	'AMY'	'Recall'
442	'AMY'	'Recall'
272	'AMY'	'Recall'
1448	'AMY'	'Recall'
140	'AMY'	'Recall'
593	'AMY'	'Recall'
346	'AMY'	'Recall'
477	'AMY'	'Recall'
651	'AMY'	'Recall'
189	'AMY'	'Recall'
239	'AMY'	'Recall'
464	'AMY'	'Recall'
528	'AMY'	'Recall'
718	'AMY'	'Recall'
226	'AMY'	'Recall'
4685	'AMY'	'Recall'
162	'AMY'	'Recall'
123	'AMY'	'Recall'
136	'AMY'	'Recall'
361	'AMY'	'Recall'
182	'AMY'	'Recall'
1372	'AMY'	'Recall'
421	'AMY'	'Recall'
1860	'AMY'	'Recall'
404	'AMY'	'Recall'
1047	'AMY'	'Recall'
4435	'AMY'	'Recall'
3014	'AMY'	'Recall'
1272	'AMY'	'Recall'
939	'AMY'	'Recall'
446	'AMY'	'Recall'
4688	'AMY'	'Recall'
1779	'AMY'	'Recall'
2006	'AMY'	'Recall'
596	'AMY'	'Recall'
2317	'AMY'	'Recall'
2801	'AMY'	'Recall'
605	'AMY'	'Recall'
343	'AMY'	'Recall'
2552	'AMY'	'Recall'
1048	'AMY'	'Recall'
1548	'AMY'	'Recall'
1033	'AMY'	'Recall'
1137	'AMY'	'Recall'
410	'AMY'	'Recall'
1108	'AMY'	'Recall'
718	'AMY'	'Recall'
1563	'AMY'	'Recall'
1242	'AMY'	'Recall'
2569	'AMY'	'Recall'
294	'AMY'	'Recall'
2732	'AMY'	'Recall'
604	'AMY'	'Recall'
239	'AMY'	'Recall'
351	'AMY'	'Recall'
1662	'AMY'	'Recall'
393	'AMY'	'Recall'
2147	'AMY'	'Recall'
1407	'AMY'	'Recall'
615	'AMY'	'Recall'
408	'AMY'	'Recall'
502	'AMY'	'Recall'
234	'AMY'	'Recall'
696	'AMY'	'Recall'
1466	'AMY'	'Recall'
3608	'AMY'	'Recall'
1563	'AMY'	'Recall'
2040	'AMY'	'Recall'
376	'AMY'	'Recall'
694	'AMY'	'Recall'
8124	'AMY'	'Recall'
6890	'AMY'	'Recall'
952	'AMY'	'Recall'
243	'AMY'	'Recall'
1711	'AMY'	'Recall'
226	'AMY'	'Recall'
3484	'AMY'	'Recall'
609	'AMY'	'Recall'
1233	'AMY'	'Recall'
1207	'AMY'	'Recall'
625	'AMY'	'Recall'
2003	'AMY'	'Recall'
6062	'AMY'	'Recall'
1117	'AMY'	'Recall'
7691	'AMY'	'Recall'
1037	'AMY'	'Recall'
1875	'AMY'	'Recall'
2122	'AMY'	'Recall'
2382	'AMY'	'Recall'
2243	'AMY'	'Recall'
10898	'AMY'	'Recall'
1758	'AMY'	'Recall'
7118	'AMY'	'Recall'
977	'AMY'	'Recall'
6156	'AMY'	'Recall'
3558	'AMY'	'Recall'
1887	'AMY'	'Recall'
889	'AMY'	'Recall'
302	'AMY'	'Recall'
349	'AMY'	'Recall'
529	'AMY'	'Recall'
360	'AMY'	'Recall'
963	'AMY'	'Recall'
733	'AMY'	'Recall'
277	'AMY'	'Recall'
949	'AMY'	'Recall'
666	'AMY'	'Recall'
311	'AMY'	'Recall'
1634	'AMY'	'Recall'
366	'AMY'	'Recall'
1596	'AMY'	'Recall'
625	'AMY'	'Recall'
271	'AMY'	'Recall'
3734	'AMY'	'Recall'
752	'AMY'	'Recall'
269	'AMY'	'Recall'
1691	'EC'	'Recall'
3434	'EC'	'Recall'
1686	'EC'	'Recall'
1167	'EC'	'Recall'
926	'EC'	'Recall'
772	'EC'	'Recall'
3343	'EC'	'Recall'
543	'EC'	'Recall'
307	'EC'	'Recall'
1293	'EC'	'Recall'
703	'EC'	'Recall'
4259	'EC'	'Recall'
1534	'EC'	'Recall'
707	'EC'	'Recall'
631	'EC'	'Recall'
2629	'EC'	'Recall'
1517	'EC'	'Recall'
218	'EC'	'Recall'
4148	'EC'	'Recall'
1648	'EC'	'Recall'
1942	'EC'	'Recall'
476	'EC'	'Recall'
1227	'EC'	'Recall'
1370	'EC'	'Recall'
1785	'EC'	'Recall'
2308	'EC'	'Recall'
654	'EC'	'Recall'
1020	'EC'	'Recall'
355	'EC'	'Recall'
3801	'EC'	'Recall'
1625	'EC'	'Recall'
273	'EC'	'Recall'
155	'EC'	'Recall'
408	'EC'	'Recall'
1224	'EC'	'Recall'
263	'EC'	'Recall'
1111	'EC'	'Recall'
445	'EC'	'Recall'
587	'EC'	'Recall'
2055	'EC'	'Recall'
1212	'EC'	'Recall'
592	'EC'	'Recall'
2590	'EC'	'Recall'
275	'EC'	'Recall'
4616	'EC'	'Recall'
1219	'EC'	'Recall'
269	'EC'	'Recall'
191	'EC'	'Recall'
187	'EC'	'Recall'
295	'EC'	'Recall'
510	'EC'	'Recall'
1235	'EC'	'Recall'
494	'EC'	'Recall'
317	'EC'	'Recall'
186	'EC'	'Recall'
728	'EC'	'Recall'
1759	'EC'	'Recall'
295	'EC'	'Recall'
268	'EC'	'Recall'
367	'EC'	'Recall'
2942	'EC'	'Recall'
1480	'EC'	'Recall'
1610	'EC'	'Recall'
906	'EC'	'Recall'
673	'EC'	'Recall'
1577	'EC'	'Recall'
476	'EC'	'Recall'
2158	'EC'	'Recall'
290	'EC'	'Recall'
406	'EC'	'Recall'
864	'EC'	'Recall'
170	'EC'	'Recall'
1885	'EC'	'Recall'
5572	'EC'	'Recall'
2333	'EC'	'Recall'
2122	'EC'	'Recall'
4537	'EC'	'Recall'
364	'EC'	'Recall'
3071	'EC'	'Recall'
1128	'EC'	'Recall'
406	'EC'	'Recall'
616	'EC'	'Recall'
163	'EC'	'Recall'
3529	'EC'	'Recall'
1478	'EC'	'Recall'
1757	'EC'	'Recall'
1142	'EC'	'Recall'
455	'EC'	'Recall'
1727	'EC'	'Recall'
458	'EC'	'Recall'
1098	'EC'	'Recall'
984	'EC'	'Recall'
3293	'EC'	'Recall'
2497	'EC'	'Recall'
1355	'EC'	'Recall'
407	'EC'	'Recall'
2384	'EC'	'Recall'
1293	'EC'	'Recall'
2762	'EC'	'Recall'
2427	'EC'	'Recall'
1226	'EC'	'Recall'
1235	'EC'	'Recall'
692	'EC'	'Recall'
3126	'EC'	'Recall'
1864	'EC'	'Recall'
1033	'EC'	'Recall'
3620	'EC'	'Recall'
880	'EC'	'Recall'
1933	'EC'	'Recall'
558	'EC'	'Recall'
849	'EC'	'Recall'
1909	'EC'	'Recall'
483	'EC'	'Recall'
3532	'EC'	'Recall'
497	'EC'	'Recall'
935	'EC'	'Recall'
1109	'EC'	'Recall'
948	'EC'	'Recall'
1493	'EC'	'Recall'
337	'EC'	'Recall'
123	'EC'	'Recall'
1154	'EC'	'Recall'
422	'EC'	'Recall'
242	'EC'	'Recall'
1712	'EC'	'Recall'
3553	'EC'	'Recall'
730	'EC'	'Recall'
1234	'EC'	'Recall'
715	'EC'	'Recall'
751	'EC'	'Recall'
2357	'HC'	'Recall'
1820	'HC'	'Recall'
2616	'HC'	'Recall'
6523	'HC'	'Recall'
343	'HC'	'Recall'
228	'HC'	'Recall'
9721	'HC'	'Recall'
139	'HC'	'Recall'
231	'HC'	'Recall'
6733	'HC'	'Recall'
1150	'HC'	'Recall'
499	'HC'	'Recall'
2868	'HC'	'Recall'
1761	'HC'	'Recall'
1901	'HC'	'Recall'
494	'HC'	'Recall'
287	'HC'	'Recall'
3509	'HC'	'Recall'
354	'HC'	'Recall'
500	'HC'	'Recall'
4067	'HC'	'Recall'
479	'HC'	'Recall'
1191	'HC'	'Recall'
585	'HC'	'Recall'
579	'HC'	'Recall'
475	'HC'	'Recall'
5283	'HC'	'Recall'
1119	'HC'	'Recall'
339	'HC'	'Recall'
2753	'HC'	'Recall'
2357	'HC'	'Recall'
388	'HC'	'Recall'
3726	'HC'	'Recall'
313	'HC'	'Recall'
1296	'HC'	'Recall'
1279	'HC'	'Recall'
216	'HC'	'Recall'
302	'HC'	'Recall'
637	'HC'	'Recall'
676	'HC'	'Recall'
1553	'HC'	'Recall'
233	'HC'	'Recall'
923	'HC'	'Recall'
252	'HC'	'Recall'
1096	'HC'	'Recall'
743	'HC'	'Recall'
1589	'HC'	'Recall'
540	'HC'	'Recall'
629	'HC'	'Recall'
342	'HC'	'Recall'
485	'HC'	'Recall'
2558	'HC'	'Recall'
780	'HC'	'Recall'
175	'HC'	'Recall'
2260	'HC'	'Recall'
354	'HC'	'Recall'
298	'HC'	'Recall'
1801	'HC'	'Recall'
341	'HC'	'Recall'
1944	'HC'	'Recall'
281	'HC'	'Recall'
3557	'HC'	'Recall'
9015	'HC'	'Recall'
3994	'HC'	'Recall'
736	'HC'	'Recall'
1574	'HC'	'Recall'
1730	'HC'	'Recall'
198	'HC'	'Recall'
1680	'HC'	'Recall'
160	'HC'	'Recall'
1121	'HC'	'Recall'
4009	'HC'	'Recall'
8172	'HC'	'Recall'
3182	'HC'	'Recall'
102	'HC'	'Recall'
785	'HC'	'Recall'
3573	'HC'	'Recall'
1041	'HC'	'Recall'
358	'HC'	'Recall'
680	'HC'	'Recall'
824	'HC'	'Recall'
392	'HC'	'Recall'
445	'HC'	'Recall'
625	'HC'	'Recall'
542	'HC'	'Recall'
462	'HC'	'Recall'
1176	'HC'	'Recall'
6509	'HC'	'Recall'
739	'HC'	'Recall'
1894	'HC'	'Recall'
797	'HC'	'Recall'
1018	'HC'	'Recall'
1506	'HC'	'Recall'
4780	'HC'	'Recall'
873	'HC'	'Recall'
563	'HC'	'Recall'
4706	'HC'	'Recall'
6205	'HC'	'Recall'
3944	'HC'	'Recall'
1312	'HC'	'Recall'
604	'HC'	'Recall'
1826	'HC'	'Recall'
3706	'HC'	'Recall'
16188	'HC'	'Recall'
833	'HC'	'Recall'
239	'HC'	'Recall'
640	'HC'	'Recall'
455	'HC'	'Recall'
467	'HC'	'Recall'
1709	'HC'	'Recall'
866	'HC'	'Recall'
337	'HC'	'Recall'
734	'HC'	'Recall'
12218	'HC'	'Recall'
2734	'HC'	'Recall'
4659	'HC'	'Recall'
485	'HC'	'Recall'
1857	'HC'	'Recall'
1704	'HC'	'Recall'
6097	'HC'	'Recall'
6593	'HC'	'Recall'
617	'HC'	'Recall'
16029	'HC'	'Recall'
1237	'HC'	'Recall'
873	'HC'	'Recall'
2321	'PHC'	'Recall'
1501	'PHC'	'Recall'
1199	'PHC'	'Recall'
1885	'PHC'	'Recall'
128	'PHC'	'Recall'
140	'PHC'	'Recall'
353	'PHC'	'Recall'
841	'PHC'	'Recall'
391	'PHC'	'Recall'
547	'PHC'	'Recall'
321	'PHC'	'Recall'
5733	'PHC'	'Recall'
1825	'PHC'	'Recall'
252	'PHC'	'Recall'
2428	'PHC'	'Recall'
780	'PHC'	'Recall'
784	'PHC'	'Recall'
2555	'PHC'	'Recall'
1193	'PHC'	'Recall'
1847	'PHC'	'Recall'
512	'PHC'	'Recall'
699	'PHC'	'Recall'
291	'PHC'	'Recall'
293	'PHC'	'Recall'
356	'PHC'	'Recall'
545	'PHC'	'Recall'
1432	'PHC'	'Recall'
366	'PHC'	'Recall'
1232	'PHC'	'Recall'
744	'PHC'	'Recall'
2064	'PHC'	'Recall'
2091	'PHC'	'Recall'
825	'PHC'	'Recall'
516	'PHC'	'Recall'
488	'PHC'	'Recall'
746	'PHC'	'Recall'
5527	'PHC'	'Recall'
1122	'PHC'	'Recall'
704	'PHC'	'Recall'
240	'PHC'	'Recall'
266	'PHC'	'Recall'
161	'PHC'	'Recall'
5128	'PHC'	'Recall'
5907	'PHC'	'Recall'
1160	'PHC'	'Recall'
137	'PHC'	'Recall'
2170	'PHC'	'Recall'
354	'PHC'	'Recall'
487	'PHC'	'Recall'
197	'PHC'	'Recall'
144	'PHC'	'Recall'
1032	'PHC'	'Recall'
2863	'PHC'	'Recall'
2473	'PHC'	'Recall'
4281	'PHC'	'Recall'
424	'PHC'	'Recall'
2129	'PHC'	'Recall'
1545	'PHC'	'Recall'
877	'PHC'	'Recall'
1181	'PHC'	'Recall'
1727	'PHC'	'Recall'
1549	'PHC'	'Recall'
595	'PHC'	'Recall'
690	'PHC'	'Recall'
499	'PHC'	'Recall'
1685	'PHC'	'Recall'
304	'PHC'	'Recall'
1822	'PHC'	'Recall'
2578	'PHC'	'Recall'
5026	'PHC'	'Recall'
1903	'PHC'	'Recall'
2652	'PHC'	'Recall'
981	'PHC'	'Recall'
4620	'PHC'	'Recall'
3776	'PHC'	'Recall'
3537	'PHC'	'Recall'
571	'TP'	'Recall'
3642	'TP'	'Recall'
916	'TP'	'Recall'
280	'TP'	'Recall'
686	'TP'	'Recall'
999	'TP'	'Recall'
1799	'TP'	'Recall'
637	'TP'	'Recall'
705	'TP'	'Recall'
1408	'TP'	'Recall'
1323	'TP'	'Recall'
1710	'TP'	'Recall'
911	'TP'	'Recall'
821	'TP'	'Recall'
181	'TP'	'Recall'
2187	'TP'	'Recall'
251	'TP'	'Recall'
682	'TP'	'Recall'
276	'TP'	'Recall'
594	'TP'	'Recall'
1059	'TP'	'Recall'
1281	'TP'	'Recall'
610	'TP'	'Recall'
3413	'TP'	'Recall'
1349	'TP'	'Recall'
1770	'TP'	'Recall'
309	'TP'	'Recall'
208	'TP'	'Recall'
2253	'TP'	'Recall'
211	'TP'	'Recall'
626	'TP'	'Recall'
336	'TP'	'Recall'
727	'TP'	'Recall'
332	'TP'	'Recall'
370	'TP'	'Recall'
271	'TP'	'Recall'
428	'TP'	'Recall'
1190	'TP'	'Recall'
1260	'TP'	'Recall'
391	'TP'	'Recall'
270	'TP'	'Recall'
610	'TP'	'Recall'
125	'TP'	'Recall'
704	'TP'	'Recall'
1087	'TP'	'Recall'
766	'TP'	'Recall'
149	'TP'	'Recall'
246	'TP'	'Recall'
488	'TP'	'Recall'
309	'TP'	'Recall'
1106	'TP'	'Recall'
378	'TP'	'Recall'
997	'TP'	'Recall'
515	'TP'	'Recall'
932	'TP'	'Recall'
1849	'TP'	'Recall'
526	'TP'	'Recall'
422	'TP'	'Recall'
113	'TP'	'Recall'
373	'TP'	'Recall'
209	'TP'	'Recall'
124	'TP'	'Recall'
271	'TP'	'Recall'
1514	'TP'	'Recall'
352	'TP'	'Recall'
1279	'TP'	'Recall'
341	'TP'	'Recall'
1342	'TP'	'Recall'
1275	'TP'	'Recall'
1000	'TP'	'Recall'
346	'TP'	'Recall'
2230	'TP'	'Recall'
1428	'TP'	'Recall'
844	'TP'	'Recall'
4339	'TP'	'Recall'
2984	'TP'	'Recall'
662	'TP'	'Recall'
427	'TP'	'Recall'
1870	'TP'	'Recall'
1861	'TP'	'Recall'
1726	'TP'	'Recall'
488	'TP'	'Recall'
3597	'TP'	'Recall'
1172	'TP'	'Recall'
2409	'TP'	'Recall'
679	'TP'	'Recall'
2355	'TP'	'Recall'
288	'TP'	'Recall'
1650	'TP'	'Recall'
306	'TP'	'Recall'
1514	'TP'	'Recall'
1021	'TP'	'Recall'

[truncated: 86 more sheets: Fig_4d, Fig_5a, Fig_5b, Fig_6b, Fig_6c, Fig_6d, Fig_6e, Fig_6f, Fig_6g, Fig_7a, Fig_7b, Fig_7c, Fig_7d, Fig_7e, Fig_7f, Fig_7g, Fig_8a, Fig_8b, Fig_9b, Fig_9c …]
